# Supplementary material for: 1,3-Bis[(1H-benzotriazol-1-yl)meth­yl]-2,3-dihydro-1H-benzimidazole
Source: Acta Crystallogr Sect E Struct Rep Online. 2011 Mar 26;67(Pt 4):o990. doi: 10.1107/S1600536811010701 (PMC3099965; doi:10.1107/S1600536811010701)
Supplement: Supplementary file 2 [file e-67-0o990-Isup2.hkl]

#
# h,k,l, Fc-squared, Fo-squared, sigma(Fo-squared) and status flag
#
data_I
_shelx_title                             '   '
_shelx_refln_list_code                   4
_shelx_F_calc_maximum                    171.39
_exptl_crystal_F_000                     800
_reflns_d_resolution_high                0.8365

loop_
 _symmetry_equiv_pos_as_xyz
 'x, y, z'
 '-x, y+1/2, -z+1/2'
 '-x, -y, -z'
 'x, -y+1/2, z+1/2'

_cell_length_a                           9.0037(2)
_cell_length_b                           11.5733(3)
_cell_length_c                           18.0167(4)
_cell_angle_alpha                        90
_cell_angle_beta                         103.056(2)
_cell_angle_gamma                        90

_shelx_F_squared_multiplier              1.000

loop_
 _refln_index_h
 _refln_index_k
 _refln_index_l
 _refln_F_squared_calc
 _refln_F_squared_meas
 _refln_F_squared_sigma
 _refln_observed_status
   1   0   0     1021.18      903.03      9.05 o
   2   0   0    15123.51    15090.72     52.17 o
   3   0   0    12943.79    12958.15     46.83 o
   4   0   0     2491.02     2510.27     25.10 o
   5   0   0      607.84      664.67     16.81 o
   6   0   0      134.31      138.34      5.70 o
   7   0   0      414.10      414.28     11.63 o
   8   0   0      251.96      271.97     11.58 o
   9   0   0      124.94       92.74      5.85 o
  10   0   0        1.96        3.39      2.06 <
   1   1   0     2071.26     2009.62      8.27 o
   2   1   0      348.34      369.01      4.78 o
   3   1   0     2074.56     1821.76     12.08 o
   4   1   0     1016.77     1143.91     12.52 o
   5   1   0       18.64       16.85      2.85 o
   6   1   0      117.36      107.36      3.67 o
   7   1   0      116.16      111.04      4.19 o
   8   1   0      137.58      136.77      5.32 o
   9   1   0       18.74       10.31      2.35 o
  10   1   0       47.13       40.64      2.44 o
   0   2   0     7343.22     6644.16     21.77 o
   1   2   0     3162.14     3104.00     23.78 o
   2   2   0    10187.51     9925.26     32.27 o
   3   2   0      440.00      437.96      7.84 o
   4   2   0      635.14      765.25      9.61 o
   5   2   0      324.99      324.86      5.62 o
   6   2   0      128.27      130.38      4.25 o
   7   2   0       10.56       11.23      2.42 o
   8   2   0       15.87       12.95      2.34 o
   9   2   0       59.03       64.74      4.18 o
  10   2   0       47.85       37.90      2.90 o
   1   3   0     3205.79     2905.55     18.03 o
   2   3   0     1093.54     1078.47     14.05 o
   3   3   0       22.45       18.86      3.20 o
   4   3   0      308.47      327.27      9.85 o
   5   3   0      174.47      184.53      4.05 o
   6   3   0      162.46      173.52      4.88 o
   7   3   0       13.35       11.36      2.72 o
   8   3   0       29.84       31.39      3.22 o
   9   3   0       91.64      103.92      4.57 o
  10   3   0       93.99      104.14      4.22 o
   0   4   0     1704.70     1416.64     13.78 o
   1   4   0      488.58      505.57      7.39 o
   2   4   0      250.93      231.40      6.56 o
   3   4   0      679.65      696.45     11.76 o
   4   4   0        0.22        3.60      1.96 <
   5   4   0      589.43      588.76      6.93 o
   6   4   0        5.75        9.67      2.62 o
   7   4   0        0.07        0.27      3.06 <
   8   4   0       57.55       60.39      4.36 o
   9   4   0      232.46      247.18      5.89 o
  10   4   0      125.95      147.00      7.00 o
   1   5   0      683.95      725.15      9.85 o
   2   5   0       12.43        5.94      2.59 <
   3   5   0      394.80      398.94      9.06 o
   4   5   0      195.59      223.23      4.20 o
   5   5   0        1.56        4.43      1.92 <
   6   5   0       42.40       37.62      3.16 o
   7   5   0       28.02       35.02      3.29 o
   8   5   0      133.11      133.25      5.48 o
   9   5   0       11.41       15.32      2.38 o
   0   6   0      130.11      128.11     10.68 o
   1   6   0     1646.04     1728.86     19.30 o
   2   6   0      272.54      332.33      8.80 o
   3   6   0        1.17        1.37      1.41 <
   4   6   0      925.72      977.14      8.93 o
   5   6   0       87.28       84.25      3.57 o
   6   6   0       85.67       76.96      3.64 o
   7   6   0      626.73      626.96      8.88 o
   8   6   0      221.71      228.30      6.53 o
   9   6   0        4.65        6.02      1.77 o
   1   7   0       40.33       53.36      2.61 o
   2   7   0      461.67      541.57      6.46 o
   3   7   0        1.32        4.03      1.55 <
   4   7   0        7.01        6.80      2.01 o
   5   7   0      670.85      658.00      9.17 o
   6   7   0      160.54      167.48      5.23 o
   7   7   0      117.34      103.20      4.37 o
   8   7   0        0.51        2.91      2.64 <
   9   7   0       70.88       73.84      5.41 o
   0   8   0      565.18      521.65     10.60 o
   1   8   0      167.64      190.46      4.59 o
   2   8   0       21.69       18.67      2.41 o
   3   8   0     1196.26     1200.55     10.12 o
   4   8   0      191.69      181.80      4.80 o
   5   8   0      203.08      202.95      6.31 o
   6   8   0       22.32       25.17      3.14 o
   7   8   0       15.56       15.07      3.70 o
   8   8   0        0.01       -0.47      2.49 <
   1   9   0      136.54      125.45      4.38 o
   2   9   0        1.69        2.44      2.27 <
   3   9   0        1.76       -4.10      2.07 <
   4   9   0      425.31      414.29      7.90 o
   5   9   0        6.04        5.83      2.40 <
   6   9   0       35.15       38.46      3.21 o
   7   9   0        3.31        4.98      3.65 <
   0  10   0       42.13       41.83      4.97 o
   1  10   0     1440.61     1527.65     15.76 o
   2  10   0      129.14      123.44      4.40 o
   3  10   0      366.24      391.26      7.70 o
   4  10   0       12.52       14.33      3.21 o
   5  10   0       73.37       75.02      3.99 o
   6  10   0      124.90      139.15      4.91 o
   7  10   0       21.35       12.44      2.78 o
   1  11   0      128.13      115.60      4.75 o
   2  11   0        4.88        5.78      2.24 <
   3  11   0       20.55       25.56      3.60 o
   4  11   0       89.95       89.09      5.75 o
   5  11   0        9.31       15.35      3.32 o
   6  11   0       54.05       56.04      8.12 o
   0  12   0        2.42        8.88      3.69 <
   1  12   0      211.96      227.66      6.35 o
   2  12   0      194.38      182.64      5.02 o
   3  12   0      436.22      449.50      8.67 o
   4  12   0        0.47        4.65      2.92 <
   5  12   0        1.03        2.35      6.15 <
   1  13   0      141.29      140.63      4.61 o
   2  13   0      220.81      218.79      6.27 o
   3  13   0       49.56       40.79      4.36 o
 -10   1   1        2.50        1.69      1.51 <
  -9   1   1      121.97      120.17      4.57 o
  -8   1   1        2.63        5.74      2.57 <
  -7   1   1      309.11      317.72      6.76 o
  -6   1   1      451.40      438.78      6.56 o
  -5   1   1      279.80      310.54      8.35 o
  -4   1   1       38.03       28.10      2.86 o
  -3   1   1     4098.92     3941.37     17.66 o
  -2   1   1      104.51       98.33      2.93 o
  -1   1   1     3980.41     3716.31     14.03 o
   0   1   1     2731.19     2702.20     10.67 o
   1   1   1     3432.49     3270.45     15.95 o
   2   1   1    12386.14    12235.63     41.56 o
   3   1   1     2998.22     3001.70     15.86 o
   4   1   1       84.54       88.50      4.04 o
   5   1   1      592.36      607.86      8.67 o
   6   1   1       70.88       73.13      3.24 o
   7   1   1       31.09       30.22      2.97 o
   8   1   1      628.70      643.60     10.71 o
   9   1   1       82.88       80.84      3.84 o
  10   1   1       10.03       13.22      2.07 o
 -10   2   1       51.03       60.67      3.25 o
  -9   2   1       19.16       17.95      2.81 o
  -8   2   1       84.36       73.42      3.70 o
  -7   2   1        0.68       -1.69      2.36 <
  -6   2   1      253.62      246.29      4.73 o
  -5   2   1      124.53      110.09      4.04 o
  -4   2   1       26.09       18.87      2.89 o
  -3   2   1     1258.60     1210.47     11.17 o
  -2   2   1      232.75      206.88      3.92 o
  -1   2   1      358.60      357.43      4.11 o
   0   2   1      790.15      862.64      7.18 o
   1   2   1     2973.03     2748.18     19.10 o
   2   2   1    26036.40    24941.33     57.40 o
   3   2   1       27.34       20.41      2.62 o
   4   2   1     3280.29     3377.79     20.05 o
   5   2   1      702.97      645.74      7.74 o
   6   2   1      996.25     1002.74     10.13 o
   7   2   1       74.49       82.19      3.61 o
   8   2   1       41.11       29.79      2.72 o
   9   2   1      105.77      109.09      4.63 o
  10   2   1       22.22       20.90      2.75 o
 -10   3   1       17.59       19.12      2.32 o
  -9   3   1        0.00        3.40      2.42 <
  -8   3   1      430.96      417.41      8.20 o
  -7   3   1      775.62      769.68     10.40 o
  -6   3   1      124.65      123.06      3.67 o
  -5   3   1       56.55       42.71      2.56 o
  -4   3   1      401.88      433.43     12.55 o
  -3   3   1        2.27        7.98      2.88 <
  -2   3   1      681.19      689.58      8.61 o
  -1   3   1      459.45      450.49      4.94 o
   0   3   1     1565.47     1390.91      9.86 o
   1   3   1     2053.57     2054.08     14.46 o
   2   3   1       50.22       46.71      3.20 o
   3   3   1     3151.26     3237.51     22.97 o
   4   3   1      188.92      199.18      7.91 o
   5   3   1      111.31       99.45      3.48 o
   6   3   1      367.71      363.70      6.85 o
   7   3   1      411.39      376.83      7.11 o
   8   3   1      369.89      358.84      7.22 o
   9   3   1       43.76       41.61      3.65 o
  10   3   1        7.35        8.30      1.81 o
 -10   4   1       29.70       31.60      2.88 o
  -9   4   1       54.65       58.96      3.39 o
  -8   4   1       26.94       23.51      3.23 o
  -7   4   1      501.09      514.46     10.29 o
  -6   4   1       57.28       50.62      3.08 o
  -5   4   1       13.20       11.26      1.72 o
  -4   4   1      371.46      429.84     13.11 o
  -3   4   1      149.36      115.23      6.42 o
  -2   4   1       23.75       17.60      2.49 o
  -1   4   1      131.98      117.93      3.15 o
   0   4   1      851.72      770.51      7.69 o
   1   4   1      454.18      434.45      6.82 o
   2   4   1      166.21      159.76      5.84 o
   3   4   1      364.19      390.38      8.90 o
   4   4   1      265.12      259.04      4.94 o
   5   4   1       64.36       66.35      3.04 o
   6   4   1      217.14      217.25      5.38 o
   7   4   1       29.78       35.39      3.99 o
   8   4   1       73.36       74.99      4.28 o
   9   4   1        0.85        5.99      2.24 <
  -9   5   1      152.48      148.30      4.49 o
  -8   5   1       28.32       21.90      3.32 o
  -7   5   1      200.99      223.82      6.27 o
  -6   5   1     1222.63     1277.55     10.99 o
  -5   5   1       51.05       54.50      2.71 o
  -4   5   1       14.74        7.42      1.58 o
  -3   5   1     1544.59     1698.99     20.37 o
  -2   5   1      595.10      593.76     11.14 o
  -1   5   1       66.58       59.46      3.55 o
   0   5   1       59.25       51.99      2.83 o
   1   5   1        1.09        2.29      2.14 <
   2   5   1       11.73       22.30      3.56 o
   3   5   1     1662.19     1808.73     20.41 o
   4   5   1        1.93        7.84      1.79 o
   5   5   1        0.03        2.97      2.05 <
   6   5   1       90.63       95.47      4.09 o
   7   5   1      191.09      196.78      6.18 o
   8   5   1        0.71       -0.85      3.09 <
   9   5   1        0.97        4.57      1.86 <
  -9   6   1       73.84       75.19      3.39 o
  -8   6   1       42.77       47.73      3.73 o
  -7   6   1      427.60      418.44      7.62 o
  -6   6   1        0.29        1.69      2.45 <
  -5   6   1       18.74       18.22      2.41 o
  -4   6   1        0.04        1.56      1.71 <
  -3   6   1      273.75      265.11      4.64 o
  -2   6   1       88.19       84.25      5.43 o
  -1   6   1       28.36       31.18      3.17 o
   0   6   1      454.04      448.28     11.55 o
   1   6   1      230.81      212.54      6.79 o
   2   6   1      237.74      197.68      5.58 o
   3   6   1        6.09       10.77      1.56 o
   4   6   1       78.92       89.03      3.18 o
   5   6   1      448.27      456.03      6.81 o
   6   6   1       28.26       24.04      3.10 o
   7   6   1      927.46      935.27     11.51 o
   8   6   1       38.11       38.54      3.49 o
   9   6   1      122.69      135.65      4.53 o
  -9   7   1       17.03       20.63      2.62 o
  -8   7   1       60.90       64.25      3.73 o
  -7   7   1       19.27       20.04      2.98 o
  -6   7   1       22.89       26.33      3.18 o
  -5   7   1      465.79      470.19      7.74 o
  -4   7   1        1.99        4.64      2.00 <
  -3   7   1      989.39     1005.82      8.46 o
  -2   7   1      362.60      318.47      4.92 o
  -1   7   1      187.52      189.66      4.30 o
   0   7   1      245.62      247.69      5.56 o
   1   7   1       38.31       31.49      2.13 o
   2   7   1      135.79      141.94      3.71 o
   3   7   1       95.81       97.81      3.08 o
   4   7   1       29.25       24.84      2.33 o
   5   7   1      921.58      983.77     11.34 o
   6   7   1       18.01       14.68      3.13 o
   7   7   1       40.40       43.40      3.95 o
   8   7   1       29.94       30.04      3.42 o
  -8   8   1       13.29       12.37      2.70 o
  -7   8   1       27.60       28.72      3.54 o
  -6   8   1        1.04       -0.94      2.95 <
  -5   8   1      411.57      411.99      7.63 o
  -4   8   1       52.73       52.75      3.03 o
  -3   8   1      526.36      545.53      7.14 o
  -2   8   1      804.76      847.71      9.92 o
  -1   8   1      120.13      134.04      3.90 o
   0   8   1        7.79        4.71      1.90 <
   1   8   1      191.62      227.96      4.98 o
   2   8   1       32.10       42.17      3.05 o
   3   8   1      292.57      275.78      5.03 o
   4   8   1       36.25       37.03      2.92 o
   5   8   1        2.65        3.10      2.74 <
   6   8   1      292.79      288.33      7.81 o
   7   8   1       37.85       41.18      4.52 o
   8   8   1       13.75        9.50      3.28 <
  -8   9   1        8.33        6.98      2.03 o
  -7   9   1       53.62       59.00      4.55 o
  -6   9   1       46.35       38.91      3.54 o
  -5   9   1      909.09      917.29     11.57 o
  -4   9   1       60.07       53.26      3.12 o
  -3   9   1      398.12      390.05      6.83 o
  -2   9   1       91.69      101.84      4.37 o
  -1   9   1      119.55      113.15      4.45 o
   0   9   1       19.60       22.06      2.47 o
   1   9   1      135.09      126.61      4.44 o
   2   9   1       16.58       17.63      2.21 o
   3   9   1      358.95      367.72      6.46 o
   4   9   1       13.44       18.84      2.31 o
   5   9   1       49.68       50.45      3.50 o
   6   9   1      256.77      249.06      6.74 o
   7   9   1      253.53      282.44      8.23 o
  -7  10   1       51.61       52.33      3.53 o
  -6  10   1       21.29       24.30      2.88 o
  -5  10   1       78.07       75.20      3.98 o
  -4  10   1       82.27       63.74      4.31 o
  -3  10   1       18.70       20.03      3.03 o
  -2  10   1       48.08       44.90      3.57 o
  -1  10   1      327.22      333.09      7.69 o
   0  10   1       40.13       36.66      3.39 o
   1  10   1      854.81      876.69     11.50 o
   2  10   1      244.02      274.33      6.19 o
   3  10   1        4.37        4.23      2.13 <
   4  10   1      122.27      117.70      4.97 o
   5  10   1       62.34       59.96      3.70 o
   6  10   1       25.94       23.40      3.82 o
   7  10   1       25.74       20.81      5.45 o
  -6  11   1       22.27       26.14      4.45 o
  -5  11   1        1.25        1.07      3.09 <
  -4  11   1        2.84        5.39      3.55 <
  -3  11   1       77.43       76.34      4.21 o
  -2  11   1      579.34      565.83      8.21 o
  -1  11   1      140.69      144.86      5.03 o
   0  11   1        0.05       -2.78      3.27 <
   1  11   1      301.41      298.46      6.65 o
   2  11   1        0.60       -1.54      2.44 <
   3  11   1       18.09       15.07      2.87 o
   4  11   1       40.66       40.86      4.65 o
   5  11   1        7.24        5.18      3.33 <
   6  11   1       64.62       68.37      8.58 o
  -5  12   1       47.78       46.64      4.09 o
  -4  12   1        0.38       -1.01      2.41 <
  -3  12   1       12.10       12.83      3.19 o
  -2  12   1        1.54       -1.05      1.96 <
  -1  12   1       18.36       21.34      2.80 o
   0  12   1      856.63      873.26     11.77 o
   1  12   1      593.72      642.58     10.21 o
   2  12   1        5.73        5.85      2.32 <
   3  12   1        2.19        7.29      3.05 <
   4  12   1        0.41       -2.25      3.17 <
   5  12   1      128.69      137.77     10.51 o
  -3  13   1       19.53       24.30      3.60 o
  -2  13   1       20.64       24.73      3.43 o
  -1  13   1       11.82       13.08      2.32 o
   0  13   1        5.25        4.42      2.21 <
   1  13   1       13.95       15.93      2.67 o
   2  13   1       63.63       54.42      3.42 o
   3  13   1      156.85      171.77      7.26 o
 -10   0   2        0.01       -0.18      2.13 <
  -9   0   2      231.32      205.78      8.28 o
  -8   0   2      317.04      326.87     12.30 o
  -7   0   2      778.34      737.74     16.87 o
  -6   0   2        0.52        0.50      2.63 <
  -5   0   2       87.82       93.97      7.71 o
  -4   0   2     1687.13     1844.20     26.78 o
  -3   0   2     1606.23     1657.50     26.06 o
  -2   0   2      375.61      421.23     10.22 o
  -1   0   2     5871.10     5539.05     26.87 o
   0   0   2    10481.73    10119.89     29.84 o
   1   0   2       22.94       25.66      1.83 o
   2   0   2    10002.62     9725.02     44.67 o
   3   0   2      934.78      803.69     16.75 o
   4   0   2     3257.79     3398.04     32.74 o
   5   0   2     1370.50     1452.83     18.24 o
   6   0   2      136.94      144.09      6.20 o
   7   0   2      248.70      246.64      8.87 o
   8   0   2      531.44      542.17     12.38 o
   9   0   2        0.06        2.03      3.34 <
  10   0   2       19.83       14.30      3.43 o
 -10   1   2       70.40       72.16      3.03 o
  -9   1   2       38.48       42.21      3.18 o
  -8   1   2      517.05      487.58      9.28 o
  -7   1   2       53.24       49.94      3.60 o
  -6   1   2      873.99      883.25      7.82 o
  -5   1   2        7.29        2.66      2.60 <
  -4   1   2      350.80      424.03      6.83 o
  -3   1   2        2.86        1.01      2.06 <
  -2   1   2     1985.79     1995.45     14.28 o
  -1   1   2     4395.50     4395.29     17.92 o
   0   1   2      409.68      391.80      4.05 o
   1   1   2    10609.86    10437.41     31.77 o
   2   1   2    29972.41    28849.37     55.07 o
   3   1   2      764.49      697.69     10.92 o
   4   1   2     1463.62     1485.80     17.02 o
   5   1   2      165.90      175.37      4.37 o
   6   1   2      195.17      185.14      4.66 o
   7   1   2      421.02      414.78      7.51 o
   8   1   2        1.65       -0.65      2.32 <
   9   1   2       36.66       37.95      3.13 o
  10   1   2      281.55      295.04      7.58 o
 -10   2   2        1.66        3.39      1.81 <
  -9   2   2       13.76        7.47      2.30 o
  -8   2   2       23.82       23.03      2.61 o
  -7   2   2       72.48       69.08      3.38 o
  -6   2   2      200.33      185.65      4.08 o
  -5   2   2      229.34      256.18      5.82 o
  -4   2   2      130.49      106.02      4.60 o
  -3   2   2        3.42        4.00      2.02 <
  -2   2   2      282.03      254.52      4.69 o
  -1   2   2     4619.73     4440.65     15.89 o
   0   2   2     7398.98     6965.55     19.78 o
   1   2   2      827.01      760.65      6.95 o
   2   2   2     1181.03     1176.69     11.76 o
   3   2   2       15.18       19.52      2.36 o
   4   2   2      397.73      465.03      9.86 o
   5   2   2      837.43      841.06      8.69 o
   6   2   2       66.89       68.79      3.75 o
   7   2   2        2.45        3.36      2.58 <
   8   2   2       14.17       12.78      2.29 o
   9   2   2       27.77       34.16      3.42 o
  10   2   2        3.47        4.51      1.73 <
 -10   3   2       21.36       18.04      2.14 o
  -9   3   2        3.96        3.33      2.46 <
  -8   3   2      542.98      569.88      9.43 o
  -7   3   2      176.56      189.04      5.15 o
  -6   3   2       55.82       50.85      2.77 o
  -5   3   2      197.48      198.87      4.19 o
  -4   3   2     4877.91     5329.65     36.14 o
  -3   3   2        1.14        2.20      2.23 <
  -2   3   2     3205.88     3101.12     17.22 o
  -1   3   2     3087.12     2960.33     14.41 o
   0   3   2      957.14      873.58      8.16 o
   1   3   2     1064.22     1066.10     11.67 o
   2   3   2      155.82      137.86      4.90 o
   3   3   2      548.73      543.34      9.58 o
   4   3   2     9422.81     9223.53     49.65 o
   5   3   2      707.73      712.28      7.81 o
   6   3   2       55.99       52.06      3.68 o
   7   3   2      290.95      293.68      7.14 o
   8   3   2      152.16      145.61      5.13 o
   9   3   2        8.40       10.74      2.86 o
 -10   4   2      173.99      170.06      5.55 o
  -9   4   2       48.70       48.89      3.16 o
  -8   4   2       13.73       11.40      3.13 o
  -7   4   2        0.04        3.07      2.96 <
  -6   4   2       77.34       72.33      3.13 o
  -5   4   2      644.71      676.16      7.22 o
  -4   4   2      305.80      358.21     10.41 o
  -3   4   2      524.14      553.64     10.24 o
  -2   4   2      694.46      673.35      9.34 o
  -1   4   2      111.13       96.10      2.94 o
   0   4   2      569.28      476.07      6.58 o
   1   4   2     3460.32     3321.81     20.84 o
   2   4   2      197.98      205.98      6.43 o
   3   4   2      536.64      518.73     10.23 o
   4   4   2        5.18       -0.39      1.73 <
   5   4   2      184.82      186.59      4.53 o
   6   4   2       38.26       40.69      3.68 o
   7   4   2      194.72      197.17      7.73 o
   8   4   2       30.24       34.36      3.33 o
   9   4   2      185.48      192.87      4.98 o
  -9   5   2        4.80        0.83      1.87 <
  -8   5   2        0.04       -7.02      3.01 <
  -7   5   2      409.18      404.66      8.56 o
  -6   5   2        7.23        4.87      2.28 <
  -5   5   2      245.09      238.38      4.82 o
  -4   5   2     1261.33     1407.43     10.04 o
  -3   5   2      339.02      332.43      9.55 o
  -2   5   2      774.21      796.85     12.77 o
  -1   5   2     2226.86     2299.51     15.45 o
   0   5   2      233.14      235.99      5.03 o
   1   5   2       25.47       31.28      3.34 o
   2   5   2        0.01        4.55      2.96 <
   3   5   2        0.56        1.90      1.86 <
   4   5   2        4.21        3.11      1.67 <
   5   5   2      855.13      845.38      8.92 o
   6   5   2       83.57       90.46      4.35 o
   7   5   2       44.32       39.74      5.18 o
   8   5   2       26.84       28.25      3.79 o
   9   5   2       84.18       75.57      3.11 o
  -9   6   2       75.14       75.41      3.12 o
  -8   6   2       25.91       26.98      2.96 o
  -7   6   2      223.21      214.40      5.67 o
  -6   6   2       60.94       66.29      3.24 o
  -5   6   2      319.19      316.75      5.42 o
  -4   6   2       42.97       43.67      2.49 o
  -3   6   2      779.50      853.47      8.30 o
  -2   6   2       28.70       35.62      3.53 o
  -1   6   2      212.48      202.48      7.19 o
   0   6   2      553.02      600.43     10.30 o
   1   6   2      520.85      542.19     10.51 o
   2   6   2      537.00      532.65      7.11 o
   3   6   2       25.51       25.50      1.83 o
   4   6   2      220.55      224.48      4.64 o
   5   6   2        3.33        5.21      2.21 <
   6   6   2      177.88      169.83      5.78 o
   7   6   2        6.32        6.72      2.74 <
   8   6   2        0.23       -0.52      2.85 <
   9   6   2       31.11       34.30      2.66 o
  -9   7   2        0.14       -5.43      2.35 <
  -8   7   2       96.89      100.75      4.35 o
  -7   7   2      234.80      214.43      5.86 o
  -6   7   2       55.62       59.42      3.78 o
  -5   7   2      351.44      366.66      6.45 o
  -4   7   2        1.28        0.75      1.72 <
  -3   7   2      682.04      714.20      7.28 o
  -2   7   2      224.28      230.84      4.09 o
  -1   7   2      422.33      472.84      6.44 o
   0   7   2      163.01      164.45      3.75 o
   1   7   2       29.14       33.80      2.14 o
   2   7   2      865.04      915.04      7.84 o
   3   7   2      178.04      190.34      4.04 o
   4   7   2       12.02       11.25      2.08 o
   5   7   2      257.55      264.31      6.72 o
   6   7   2       34.16       32.32      3.67 o
   7   7   2       22.21       24.01      3.89 o
   8   7   2       85.29       91.38      4.50 o
  -8   8   2        2.05        2.35      2.45 <
  -7   8   2      134.41      149.14      5.62 o
  -6   8   2       21.31       22.24      3.27 o
  -5   8   2      158.78      145.46      5.20 o
  -4   8   2      113.21      127.70      3.96 o
  -3   8   2       61.89       52.33      2.99 o
  -2   8   2       39.90       45.70      3.19 o
  -1   8   2      230.39      265.85      5.67 o
   0   8   2        5.83        4.81      1.85 <
   1   8   2       56.53       44.80      2.81 o
   2   8   2       24.75       19.35      1.98 o
   3   8   2       35.49       31.41      2.38 o
   4   8   2       41.07       38.74      2.63 o
   5   8   2       58.30       50.31      4.08 o
   6   8   2      241.70      228.09      7.10 o
   7   8   2       42.45       47.40      4.62 o
   8   8   2        0.08        1.50      2.82 <
  -8   9   2       95.78      107.85      4.81 o
  -7   9   2        0.37        2.14      2.28 <
  -6   9   2       82.37       77.46      4.65 o
  -5   9   2      826.38      849.37     11.33 o
  -4   9   2       48.11       45.00      3.33 o
  -3   9   2       85.38       89.47      3.70 o
  -2   9   2        6.04       13.09      2.41 o
  -1   9   2      301.76      318.30      6.81 o
   0   9   2      240.23      252.96      5.67 o
   1   9   2      362.84      363.31      6.75 o
   2   9   2       10.25        4.59      1.88 <
   3   9   2     1198.03     1215.60     12.66 o
   4   9   2       10.05       10.97      2.42 o
   5   9   2       35.17       43.23      3.81 o
   6   9   2        3.56        3.58      3.53 <
   7   9   2        4.74        2.13      3.19 <
  -7  10   2       13.83       11.15      2.46 o
  -6  10   2       41.59       40.84      3.42 o
  -5  10   2        6.25        7.00      2.51 <
  -4  10   2       49.10       49.83      3.57 o
  -3  10   2       41.83       35.96      3.05 o
  -2  10   2        0.65       -1.35      2.11 <
  -1  10   2       82.95       90.51      4.83 o
   0  10   2        4.30        6.30      2.55 <
   1  10   2       64.17       51.39      3.13 o
   2  10   2      492.44      492.84      9.69 o
   3  10   2      203.59      196.67      6.10 o
   4  10   2      238.34      233.32      6.00 o
   5  10   2       45.18       56.34      3.85 o
   6  10   2      251.18      272.40      7.64 o
  -6  11   2        1.72        3.30      2.57 <
  -5  11   2        6.52        1.36      2.97 <
  -4  11   2       93.98       79.38      5.02 o
  -3  11   2        5.62        9.26      2.85 o
  -2  11   2     1775.08     1782.87     14.82 o
  -1  11   2       22.75       19.37      2.61 o
   0  11   2       28.07       31.49      3.76 o
   1  11   2      945.47      955.56     11.52 o
   2  11   2      155.04      152.52      5.64 o
   3  11   2        1.86       -0.63      2.41 <
   4  11   2        2.79        3.30      3.72 <
   5  11   2       41.93       38.58      5.26 o
   6  11   2       34.97       23.59      6.08 o
  -5  12   2       49.51       44.47      3.51 o
  -4  12   2        1.60        4.88      2.85 <
  -3  12   2        5.51        3.32      2.98 <
  -2  12   2       16.45       17.71      2.44 o
  -1  12   2      178.65      176.11      5.07 o
   0  12   2        0.03        3.92      2.44 <
   1  12   2       43.28       52.74      3.80 o
   2  12   2      264.57      246.18      6.29 o
   3  12   2      214.53      222.71      6.54 o
   4  12   2        7.50       -0.08      3.19 <
  -3  13   2       72.12       72.21      5.16 o
  -2  13   2       57.39       48.86      4.46 o
  -1  13   2        0.00        5.52      2.12 <
   0  13   2       36.12       37.77      2.90 o
   1  13   2        6.41        5.21      2.21 <
   2  13   2       22.60       22.90      2.59 o
   3  13   2        0.16       -0.55      3.97 <
 -10   1   3       56.61       54.27      2.72 o
  -9   1   3        0.03       -1.57      2.21 <
  -8   1   3        1.95        2.01      2.44 <
  -7   1   3       86.78       82.84      3.78 o
  -6   1   3      353.77      344.92      5.16 o
  -5   1   3      138.99      150.50      6.33 o
  -4   1   3       11.83        5.58      2.11 <
  -3   1   3      559.10      550.68      8.00 o
  -2   1   3      340.87      328.04      5.32 o
  -1   1   3     8145.18     7998.50     21.75 o
   0   1   3        3.28        1.45      1.01 <
   1   1   3     3784.76     3697.75     13.53 o
   2   1   3     2733.16     2599.59     17.99 o
   3   1   3      962.32      952.64     13.60 o
   4   1   3       49.40       33.26      4.50 o
   5   1   3      147.73      155.42      4.16 o
   6   1   3       77.88       74.02      3.68 o
   7   1   3       42.65       39.24      3.51 o
   8   1   3       20.24       18.22      3.11 o
   9   1   3        7.95        6.62      2.29 <
  10   1   3        9.54        1.28      2.41 <
 -10   2   3       24.16       30.03      2.64 o
  -9   2   3       95.42      105.73      4.33 o
  -8   2   3        6.51        2.26      2.12 <
  -7   2   3     1063.56     1057.24      9.87 o
  -6   2   3        0.25        2.84      1.64 <
  -5   2   3     1087.36     1114.81     11.94 o
  -4   2   3      629.53      680.04      9.57 o
  -3   2   3      528.21      490.20      6.76 o
  -2   2   3       46.09       38.04      2.08 o
  -1   2   3     4460.35     4258.36     16.84 o
   0   2   3      763.51      749.73      6.78 o
   1   2   3    29689.04    29373.65     43.65 o
   2   2   3       42.61       43.42      2.77 o
   3   2   3        7.51        8.35      2.10 o
   4   2   3     7859.47     7891.60     41.34 o
   5   2   3      982.51      965.61      9.23 o
   6   2   3       47.94       44.26      3.73 o
   7   2   3      180.52      178.43      5.69 o
   8   2   3       12.76        8.51      2.68 o
   9   2   3        2.87        0.74      2.45 <
 -10   3   3       31.18       29.98      2.76 o
  -9   3   3       26.16       22.93      2.68 o
  -8   3   3       14.54       10.49      2.91 o
  -7   3   3        9.53        5.98      2.12 <
  -6   3   3      229.12      227.75      5.15 o
  -5   3   3        0.01        0.86      1.93 <
  -4   3   3      956.49      930.46     12.44 o
  -3   3   3     2040.73     2195.71     16.34 o
  -2   3   3       43.74       40.98      2.40 o
  -1   3   3       37.62       34.14      2.38 o
   0   3   3       18.73       31.66      2.06 o
   1   3   3     3963.06     4088.02     31.38 o
   2   3   3        4.59        7.67      1.92 o
   3   3   3        4.92        7.09      2.59 <
   4   3   3     5223.90     5283.88     24.87 o
   5   3   3       18.79       21.29      2.61 o
   6   3   3      128.05      139.41      5.32 o
   7   3   3      513.60      491.51      9.63 o
   8   3   3        1.64       -0.39      2.76 <
   9   3   3        5.10        3.42      2.44 <
 -10   4   3       14.15       24.46      2.34 o
  -9   4   3      119.62      124.19      4.49 o
  -8   4   3      223.17      201.00      5.86 o
  -7   4   3        1.32        0.39      2.25 <
  -6   4   3      419.39      414.42      6.68 o
  -5   4   3      229.01      236.19      4.62 o
  -4   4   3      354.36      356.01      7.53 o
  -3   4   3      127.54      149.11      5.42 o
  -2   4   3       41.11       44.76      2.94 o
  -1   4   3      118.24      108.73      3.24 o
   0   4   3     1245.57     1158.34     10.66 o
   1   4   3       43.32       37.80      3.25 o
   2   4   3      873.18      916.93     16.77 o
   3   4   3     1474.96     1640.82     22.21 o
   4   4   3      647.56      675.43      6.96 o
   5   4   3       11.99        9.97      2.42 o
   6   4   3      213.70      212.29      6.31 o
   7   4   3      124.18      134.70      6.45 o
   8   4   3      177.31      179.42      6.13 o
   9   4   3        2.52        1.55      2.05 <
  -9   5   3       23.47       26.83      2.59 o
  -8   5   3      317.82      304.47      6.93 o
  -7   5   3       14.02       10.37      3.04 o
  -6   5   3       10.95       20.52      2.91 o
  -5   5   3      400.68      400.96      6.18 o
  -4   5   3        4.26        7.09      1.94 o
  -3   5   3      110.40      120.10      6.15 o
  -2   5   3     1680.94     1825.67     16.30 o
  -1   5   3      703.13      749.72      8.36 o
   0   5   3        6.47        2.67      1.77 <
   1   5   3      859.69      892.93     13.16 o
   2   5   3      248.27      268.09     10.88 o
   3   5   3        8.71        5.27      1.61 o
   4   5   3      176.80      163.80      3.91 o
   5   5   3     1294.05     1347.38     11.83 o
   6   5   3       14.25       16.06      4.24 o
   7   5   3      302.36      282.83      9.18 o
   8   5   3       15.04       19.30      3.26 o
   9   5   3        0.83       -1.43      1.77 <
  -9   6   3       16.40       20.80      2.26 o
  -8   6   3      350.33      364.29      6.79 o
  -7   6   3       30.66       29.73      3.16 o
  -6   6   3      124.19      117.95      4.56 o
  -5   6   3       59.48       60.52      2.93 o
  -4   6   3       39.04       34.38      2.33 o
  -3   6   3        3.25        6.40      1.63 o
  -2   6   3      130.71      111.73      4.09 o
  -1   6   3      970.41     1060.00     14.91 o
   0   6   3      831.49      951.56     12.99 o
   1   6   3       29.38       43.51      4.27 o
   2   6   3      878.14      878.23      7.80 o
   3   6   3     1152.47     1155.38      9.38 o
   4   6   3     1435.60     1458.24     12.28 o
   5   6   3      246.36      236.81      5.38 o
   6   6   3      110.01      109.87      5.23 o
   7   6   3       24.09       25.64      4.00 o
   8   6   3        0.86        2.86      2.68 <
  -9   7   3        9.34       10.82      2.30 o
  -8   7   3        0.06       -2.77      2.31 <
  -7   7   3      261.88      258.80      6.28 o
  -6   7   3       93.33       86.84      4.36 o
  -5   7   3       84.25       74.39      3.36 o
  -4   7   3       23.56       23.13      2.25 o
  -3   7   3       13.54       13.33      2.01 o
  -2   7   3      418.69      377.61      5.41 o
  -1   7   3      130.00      128.72      3.63 o
   0   7   3      101.46      107.64      2.95 o
   1   7   3        4.23        9.42      1.84 o
   2   7   3      141.59      146.48      3.56 o
   3   7   3      117.63      119.28      3.61 o
   4   7   3      395.19      395.48      6.93 o
   5   7   3      764.54      754.38     10.24 o
   6   7   3       30.33       30.43      4.34 o
   7   7   3        3.73       10.50      3.99 <
   8   7   3       73.46       69.43      4.02 o
  -8   8   3       73.24       92.23      4.79 o
  -7   8   3      111.14      112.49      5.12 o
  -6   8   3       30.68       37.09      4.04 o
  -5   8   3        8.82        6.44      2.82 <
  -4   8   3       25.96       24.78      2.58 o
  -3   8   3      677.41      684.43      8.90 o
  -2   8   3      538.92      566.10      7.88 o
  -1   8   3      198.43      190.30      5.09 o
   0   8   3      464.45      496.15      7.24 o
   1   8   3       33.96       35.70      2.67 o
   2   8   3       59.21       55.31      2.91 o
   3   8   3      380.16      374.48      6.49 o
   4   8   3       68.65       64.51      3.34 o
   5   8   3        5.36        8.02      2.76 <
   6   8   3       18.22       20.96      4.03 o
   7   8   3       84.25       84.56      5.30 o
   8   8   3        2.32        5.74      3.67 <
  -8   9   3        0.05        0.12      2.15 <
  -7   9   3       37.96       43.41      3.31 o
  -6   9   3       13.72       12.79      3.26 o
  -5   9   3      361.69      347.39      7.92 o
  -4   9   3        0.61       -2.00      2.66 <
  -3   9   3      120.37      121.93      5.35 o
  -2   9   3      263.07      267.04      6.73 o
  -1   9   3        2.60        2.10      2.28 <
   0   9   3       32.25       35.52      2.83 o
   1   9   3      103.35      100.00      4.02 o
   2   9   3        6.50        4.89      2.06 <
   3   9   3      118.92      114.68      4.30 o
   4   9   3       37.73       30.86      2.76 o
   5   9   3       20.52       13.52      3.10 o
   6   9   3       18.32       16.19      3.73 o
   7   9   3        1.03       -1.28      3.18 <
  -7  10   3       16.34       21.34      2.16 o
  -6  10   3       74.98       76.22      4.00 o
  -5  10   3        0.08        1.41      2.44 <
  -4  10   3      240.38      223.53      5.96 o
  -3  10   3       76.84       67.88      4.23 o
  -2  10   3        3.84        6.13      2.56 <
  -1  10   3     1055.55     1071.58     12.44 o
   0  10   3      136.86      132.03      5.26 o
   1  10   3       76.50       67.95      3.63 o
   2  10   3      169.03      166.36      6.62 o
   3  10   3       34.00       34.00      2.94 o
   4  10   3        0.18        2.06      2.67 <
   5  10   3       24.38       23.29      3.22 o
   6  10   3        0.26        2.43      1.69 <
  -6  11   3       10.80        8.49      2.52 o
  -5  11   3        4.04       -0.08      2.60 <
  -4  11   3       32.89       40.38      3.85 o
  -3  11   3       96.97       92.93      4.36 o
  -2  11   3        1.73        3.28      2.14 <
  -1  11   3       11.08        8.61      2.28 o
   0  11   3       46.61       46.89      3.45 o
   1  11   3       88.71      102.53      4.22 o
   2  11   3      118.91      114.30      5.06 o
   3  11   3       57.20       61.24      3.91 o
   4  11   3       94.61      115.76      6.03 o
   5  11   3       12.94       18.60      5.81 o
  -5  12   3       98.59      105.70      4.84 o
  -4  12   3       43.25       44.38      3.56 o
  -3  12   3      157.60      167.74      4.98 o
  -2  12   3        7.24        8.80      2.27 o
  -1  12   3        0.00       -1.16      2.26 <
   0  12   3      298.10      286.17      7.54 o
   1  12   3       39.59       41.11      3.86 o
   2  12   3      128.52      151.26      5.23 o
   3  12   3        9.35        7.99      2.81 <
   4  12   3       43.06       37.33      3.76 o
  -3  13   3       61.51       62.67      4.77 o
  -2  13   3        4.49        4.75      2.28 <
  -1  13   3       19.88       24.46      2.66 o
   0  13   3      325.84      344.14      6.75 o
   1  13   3      109.26      107.34      4.40 o
   2  13   3       81.38       82.49      4.68 o
 -10   0   4      142.74      156.55      6.05 o
  -9   0   4        1.55        4.99      3.04 <
  -8   0   4      199.44      188.88      8.94 o
  -7   0   4      404.96      406.12     10.29 o
  -6   0   4        2.68        0.10      2.25 <
  -5   0   4      122.11      136.54      6.90 o
  -4   0   4       40.60       20.25      4.28 o
  -3   0   4     3811.66     3664.14     39.59 o
  -2   0   4       89.36       80.28      5.58 o
  -1   0   4        0.04        1.73      2.13 <
   0   0   4     3634.20     3663.05     17.51 o
   1   0   4     9433.15     9209.08     43.04 o
   2   0   4      576.36      512.02      9.11 o
   3   0   4      145.74      107.97      8.65 o
   4   0   4       33.27       29.50      8.22 o
   5   0   4      140.85      135.95      6.07 o
   6   0   4       21.45        8.13      5.04 <
   7   0   4       93.31       96.26      7.76 o
   8   0   4       11.61       11.02      4.36 <
   9   0   4       57.39       47.62      4.28 o
 -10   1   4      175.82      185.27      4.51 o
  -9   1   4      219.51      209.51      5.79 o
  -8   1   4      467.47      455.28      7.62 o
  -7   1   4        4.55        5.75      2.12 <
  -6   1   4      935.60      959.87      8.59 o
  -5   1   4      880.24      981.29     10.55 o
  -4   1   4       42.98       31.93      3.29 o
  -3   1   4      520.02      496.79      7.83 o
  -2   1   4      401.77      372.18      6.62 o
  -1   1   4     1080.72     1072.03      9.11 o
   0   1   4    19186.72    18970.62     39.81 o
   1   1   4     5414.72     5325.04     15.26 o
   2   1   4      911.71      820.45      8.27 o
   3   1   4       27.24       20.97      3.59 o
   4   1   4        0.76        6.69      4.47 <
   5   1   4      963.56      970.46      9.58 o
   6   1   4       47.65       38.11      3.38 o
   7   1   4      248.09      251.68      7.33 o
   8   1   4       36.77       30.18      3.39 o
   9   1   4       54.75       52.48      3.11 o
 -10   2   4       28.08       38.77      3.11 o
  -9   2   4       14.39        6.89      2.13 o
  -8   2   4       48.14       47.79      2.87 o
  -7   2   4      768.93      756.39      8.08 o
  -6   2   4      115.72      123.56      3.54 o
  -5   2   4      998.96      988.29      9.54 o
  -4   2   4       44.82       38.12      3.38 o
  -3   2   4      439.61      472.45      7.48 o
  -2   2   4     1019.19     1082.38     10.71 o
  -1   2   4     4445.44     4367.81     19.09 o
   0   2   4     4889.65     4764.36     21.06 o
   1   2   4     1012.62     1022.96      7.52 o
   2   2   4      586.55      586.03      6.85 o
   3   2   4        8.37        6.60      3.15 <
   4   2   4      204.20      190.05      5.53 o
   5   2   4      807.70      766.61      8.37 o
   6   2   4      408.88      387.32      7.76 o
   7   2   4      274.11      272.91      6.79 o
   8   2   4        0.27        1.00      2.97 <
   9   2   4       13.52       16.25      2.39 o
 -10   3   4      104.10       97.82      4.17 o
  -9   3   4        0.33        0.64      2.29 <
  -8   3   4       89.63       80.65      3.93 o
  -7   3   4       96.42       89.23      3.45 o
  -6   3   4       71.18       75.73      3.32 o
  -5   3   4       35.62       26.45      2.44 o
  -4   3   4     1354.48     1490.54     17.80 o
  -3   3   4     1940.01     2143.40     16.05 o
  -2   3   4      988.51     1011.31      9.95 o
  -1   3   4       85.90       94.02      3.26 o
   0   3   4     3706.95     3584.06     17.60 o
   1   3   4      181.15      205.73      4.92 o
   2   3   4       11.29       13.39      2.30 o
   3   3   4     3056.38     3039.47     25.70 o
   4   3   4       36.64       31.82      2.39 o
   5   3   4      426.69      395.19      6.50 o
   6   3   4       58.53       56.67      4.21 o
   7   3   4       43.60       45.28      4.25 o
   8   3   4        0.24        2.98      2.89 <
   9   3   4        3.05        6.27      2.29 <
 -10   4   4       36.44       32.16      2.61 o
  -9   4   4      117.86      125.94      4.83 o
  -8   4   4      216.80      217.81      6.73 o
  -7   4   4      163.52      165.73      4.78 o
  -6   4   4      289.72      294.75      5.99 o
  -5   4   4       10.57       10.18      2.15 o
  -4   4   4      336.33      380.64      6.38 o
  -3   4   4        3.52        5.05      3.04 <
  -2   4   4      383.07      445.17      7.33 o
  -1   4   4       95.36       89.87      3.12 o
   0   4   4      615.60      634.26      7.90 o
   1   4   4     2585.21     2805.87     24.22 o
   2   4   4       67.01       63.76      4.13 o
   3   4   4     1902.60     1926.82     16.67 o
   4   4   4      415.08      444.05      5.92 o
   5   4   4      160.46      167.97      4.86 o
   6   4   4     4452.01     4562.83     27.44 o
   7   4   4       32.32       28.83      4.40 o
   8   4   4      416.46      412.68      7.72 o
   9   4   4      377.49      410.65      7.51 o
 -10   5   4        6.75        5.29      4.16 <
  -9   5   4        5.23        8.34      2.15 o
  -8   5   4       67.08       60.74      3.50 o
  -7   5   4      887.90      873.48     11.11 o
  -6   5   4      676.80      663.24      8.79 o
  -5   5   4      531.73      541.13      7.44 o
  -4   5   4      303.65      320.98      5.07 o
  -3   5   4       21.84       15.12      3.36 o
  -2   5   4      437.80      474.31      9.78 o
  -1   5   4      404.17      383.62      5.97 o
   0   5   4      336.06      342.04      6.56 o
   1   5   4      336.33      369.20      7.45 o
   2   5   4      548.64      648.18     11.46 o
   3   5   4        0.00       -0.13      1.43 <
   4   5   4       39.79       36.11      2.35 o
   5   5   4      255.56      257.12      5.89 o
   6   5   4      251.84      242.85      7.89 o
   7   5   4       27.07       25.27      4.00 o
   8   5   4       50.68       57.05      3.53 o
   9   5   4       14.30       12.10      2.99 o
  -9   6   4       36.31       41.59      2.80 o
  -8   6   4      181.69      164.18      4.93 o
  -7   6   4       64.46       63.22      3.75 o
  -6   6   4       35.65       34.49      3.10 o
  -5   6   4      152.82      152.40      4.42 o
  -4   6   4      109.88      111.48      3.24 o
  -3   6   4      566.86      634.18      6.97 o
  -2   6   4      246.65      269.29      4.99 o
  -1   6   4      670.89      744.88     11.69 o
   0   6   4     1252.73     1390.43     15.13 o
   1   6   4     1025.93      991.79      8.73 o
   2   6   4     1731.29     1847.79     11.27 o
   3   6   4       18.26       19.27      2.07 o
   4   6   4       15.00       15.61      1.99 o
   5   6   4        5.50        2.79      2.36 <
   6   6   4       25.91       29.73      4.16 o
   7   6   4     1167.35     1237.16     13.90 o
   8   6   4       18.33       13.63      2.55 o
  -9   7   4        0.12       -1.37      2.27 <
  -8   7   4        0.59        2.87      1.93 <
  -7   7   4      107.66      106.38      4.63 o
  -6   7   4       13.95       14.89      3.48 o
  -5   7   4       88.34       90.51      3.89 o
  -4   7   4       82.31       76.11      3.05 o
  -3   7   4       49.36       49.24      2.73 o
  -2   7   4      635.37      710.15      7.36 o
  -1   7   4     1166.81     1293.56     10.25 o
   0   7   4       38.66       51.04      2.44 o
   1   7   4        0.01        0.43      1.54 <
   2   7   4       41.06       40.58      2.32 o
   3   7   4      199.78      201.00      4.60 o
   4   7   4       63.55       63.61      3.04 o
   5   7   4      388.40      380.16      7.54 o
   6   7   4      127.00      132.44      6.51 o
   7   7   4      148.95      166.47      6.35 o
   8   7   4       20.61       19.41      3.05 o
  -8   8   4        0.05        2.78      2.22 <
  -7   8   4      135.20      152.18      5.65 o
  -6   8   4     1422.45     1418.65     15.75 o
  -5   8   4      213.83      222.29      6.62 o
  -4   8   4       49.93       48.08      3.00 o
  -3   8   4      999.18     1015.02     10.91 o
  -2   8   4       51.28       56.45      3.22 o
  -1   8   4       40.17       50.78      2.92 o
   0   8   4       17.98       17.12      2.41 o
   1   8   4       25.78       18.38      2.24 o
   2   8   4       67.16       59.42      3.22 o
   3   8   4       20.94       31.70      2.48 o
   4   8   4       69.23       67.77      3.47 o
   5   8   4      277.05      275.61      7.70 o
   6   8   4        4.56        7.01      3.96 <
   7   8   4        6.44        4.08      3.54 <
  -8   9   4       64.47       63.10      3.93 o
  -7   9   4       63.33       49.22      3.28 o
  -6   9   4      163.35      157.95      5.51 o
  -5   9   4      387.81      411.45      9.14 o
  -4   9   4      502.19      538.82      7.81 o
  -3   9   4      141.01      140.75      5.43 o
  -2   9   4      630.85      628.15      9.96 o
  -1   9   4      523.92      547.23      9.59 o
   0   9   4        9.32        8.82      2.48 o
   1   9   4       28.52       31.47      3.01 o
   2   9   4      314.71      330.77      7.57 o
   3   9   4      353.37      345.49      6.55 o
   4   9   4       80.43       72.56      3.56 o
   5   9   4       33.83       28.83      3.56 o
   6   9   4        8.66       11.42      2.69 o
   7   9   4       35.51       39.63      5.26 o
  -7  10   4        0.00        3.21      1.63 <
  -6  10   4       78.77       70.22      3.56 o
  -5  10   4       50.06       48.99      3.29 o
  -4  10   4        1.15       -1.54      2.76 <
  -3  10   4       33.24       23.57      3.47 o
  -2  10   4        2.89        1.30      2.13 <
  -1  10   4      907.34      946.28     12.53 o
   0  10   4        0.24       -0.84      2.18 <
   1  10   4      313.70      333.78      7.43 o
   2  10   4      436.73      446.72      9.87 o
   3  10   4       12.20       16.89      2.46 o
   4  10   4      127.48      124.94      4.74 o
   5  10   4       27.36       30.31      3.41 o
   6  10   4       14.73       22.02      3.92 o
  -6  11   4       24.61       32.23      3.23 o
  -5  11   4       29.42       22.81      3.45 o
  -4  11   4      316.76      317.69      7.37 o
  -3  11   4       17.15       18.43      2.81 o
  -2  11   4      278.74      259.47      6.78 o
  -1  11   4       89.31       89.39      4.05 o
   0  11   4      329.07      324.30      7.83 o
   1  11   4        0.13        0.94      2.74 <
   2  11   4       56.11       51.64      3.89 o
   3  11   4       33.52       27.83      3.36 o
   4  11   4        7.63        7.16      3.80 <
   5  11   4       10.23        2.63      6.99 <
  -5  12   4       43.22       45.79      3.49 o
  -4  12   4       40.61       38.45      3.03 o
  -3  12   4       65.22       61.43      3.10 o
  -2  12   4       12.49       10.18      2.40 o
  -1  12   4        6.77        8.12      2.18 o
   0  12   4      268.30      253.06      7.02 o
   1  12   4        6.81        5.84      2.51 <
   2  12   4        5.07        1.59      2.32 <
   3  12   4      413.53      400.62      8.10 o
   4  12   4       14.17       15.49      5.06 o
  -3  13   4        9.13        8.07      4.03 <
  -2  13   4       60.16       58.40      3.52 o
  -1  13   4        2.75        3.14      2.13 <
   0  13   4       30.19       36.16      3.04 o
   1  13   4      139.48      151.50      5.49 o
   2  13   4      412.92      413.67     10.56 o
 -10   1   5       62.34       63.32      3.39 o
  -9   1   5        2.17        4.14      1.90 <
  -8   1   5       13.86       13.68      2.27 o
  -7   1   5       95.14       94.66      3.41 o
  -6   1   5       62.42       55.96      2.58 o
  -5   1   5      159.46      186.25      4.83 o
  -4   1   5       16.18       14.32      2.79 o
  -3   1   5      657.18      629.93      9.12 o
  -2   1   5        3.41        2.31      2.12 <
  -1   1   5     1636.34     1516.75     12.03 o
   0   1   5     3155.08     3124.48     15.23 o
   1   1   5      281.20      269.99      3.82 o
   2   1   5      506.10      473.57      6.65 o
   3   1   5      347.12      324.15      9.50 o
   4   1   5       98.25       87.76      3.45 o
   5   1   5       42.27       40.03      3.46 o
   6   1   5        4.76        7.01      2.95 <
   7   1   5       20.71       18.01      3.56 o
   8   1   5        5.84        6.49      2.62 <
   9   1   5      157.74      157.66      4.20 o
 -10   2   5       20.16       19.62      2.70 o
  -9   2   5       86.24       79.93      3.64 o
  -8   2   5       30.16       30.97      2.33 o
  -7   2   5      269.31      276.92      5.15 o
  -6   2   5       16.26       18.03      2.15 o
  -5   2   5      546.75      578.31      7.94 o
  -4   2   5        2.62        0.55      2.63 <
  -3   2   5       43.23       52.10      3.61 o
  -2   2   5      145.88      133.06      4.37 o
  -1   2   5    12331.96    11996.79     37.89 o
   0   2   5     1681.27     1691.19     13.22 o
   1   2   5      540.37      524.35      6.03 o
   2   2   5      290.24      339.33      6.15 o
   3   2   5      169.54      144.51      6.56 o
   4   2   5       12.01       11.57      2.36 o
   5   2   5      202.24      216.24      5.25 o
   6   2   5      237.74      231.28      5.81 o
   7   2   5      227.48      228.34      6.66 o
   8   2   5      111.62       99.78      4.92 o
   9   2   5       42.99       44.74      2.47 o
 -10   3   5        6.37        2.49      1.86 <
  -9   3   5        6.56        4.15      2.13 <
  -8   3   5       42.42       43.32      3.05 o
  -7   3   5      257.89      279.29      5.93 o
  -6   3   5       11.69       15.53      2.14 o
  -5   3   5      197.47      226.19      5.12 o
  -4   3   5     1266.74     1296.08     18.88 o
  -3   3   5       13.92       17.69      2.44 o
  -2   3   5     1125.03     1205.85     14.07 o
  -1   3   5        1.87       -0.07      1.79 <
   0   3   5        9.34        6.29      1.74 o
   1   3   5        0.17        1.67      1.63 <
   2   3   5       60.91       72.50      4.27 o
   3   3   5     3405.16     3377.37     44.68 o
   4   3   5      201.68      197.94      4.39 o
   5   3   5      247.19      263.10      5.75 o
   6   3   5        0.73        0.50      3.69 <
   7   3   5      365.27      357.01      8.70 o
   8   3   5        1.92        4.66      2.06 <
   9   3   5       37.66       36.99      2.89 o
 -10   4   5        0.25        0.79      1.84 <
  -9   4   5        8.90        8.71      2.19 o
  -8   4   5        0.07       -4.20      2.42 <
  -7   4   5      180.46      170.72      5.20 o
  -6   4   5      413.04      432.58      7.60 o
  -5   4   5      342.58      361.00      6.09 o
  -4   4   5        5.17        8.00      2.15 o
  -3   4   5       99.53      101.44      5.40 o
  -2   4   5       60.99       67.28      3.61 o
  -1   4   5      478.41      498.79      6.78 o
   0   4   5      146.37      139.15      4.56 o
   1   4   5       11.23        6.98      2.25 o
   2   4   5      624.51      674.64     12.41 o
   3   4   5     2481.73     2527.53     14.82 o
   4   4   5      255.69      281.65      5.33 o
   5   4   5        9.31       12.88      2.52 o
   6   4   5     1104.17     1071.14     14.65 o
   7   4   5        1.19       -0.98      3.95 <
   8   4   5       99.46       90.05      4.39 o
   9   4   5        0.84        2.25      1.82 <
 -10   5   5       26.02       13.31      4.77 <
  -9   5   5      157.73      153.57      4.48 o
  -8   5   5        1.00        3.73      2.60 <
  -7   5   5        0.15        2.84      2.49 <
  -6   5   5      205.76      188.37      5.13 o
  -5   5   5      117.53      122.31      4.26 o
  -4   5   5      140.16      140.78      3.51 o
  -3   5   5     1058.84     1072.83     11.45 o
  -2   5   5       22.92       25.75      3.56 o
  -1   5   5      234.73      237.73      5.57 o
   0   5   5        3.81        5.54      2.17 <
   1   5   5      331.64      356.90      9.26 o
   2   5   5       80.93       92.48      3.14 o
   3   5   5       31.10       39.03      2.15 o
   4   5   5       28.38       28.30      2.22 o
   5   5   5     1965.79     2038.59     14.50 o
   6   5   5      559.51      586.08      9.87 o
   7   5   5      570.61      544.82     10.26 o
   8   5   5      118.75      117.45      4.65 o
  -9   6   5      193.75      192.89      4.97 o
  -8   6   5        4.39        4.32      2.25 <
  -7   6   5        3.42        2.87      2.41 <
  -6   6   5      508.66      513.61      8.31 o
  -5   6   5      214.34      241.16      5.55 o
  -4   6   5      157.40      154.20      4.74 o
  -3   6   5       37.77       33.43      2.31 o
  -2   6   5      172.10      155.38      4.19 o
  -1   6   5      288.64      278.86      5.17 o
   0   6   5      226.51      207.62      4.57 o
   1   6   5       22.98       23.55      2.06 o
   2   6   5        1.39       -0.82      1.71 <
   3   6   5      406.26      390.75      5.52 o
   4   6   5      181.86      179.24      4.29 o
   5   6   5      123.27      132.14      4.80 o
   6   6   5       25.59       29.98      4.47 o
   7   6   5      447.81      465.51      8.95 o
   8   6   5      429.72      408.13      8.10 o
  -9   7   5        6.08        1.75      2.21 <
  -8   7   5        7.30        6.69      1.99 o
  -7   7   5      128.69      118.87      4.19 o
  -6   7   5      666.04      683.75     10.64 o
  -5   7   5      189.98      182.68      5.83 o
  -4   7   5      912.09      946.96      9.27 o
  -3   7   5      249.83      240.41      5.26 o
  -2   7   5      679.62      714.45      8.01 o
  -1   7   5      168.31      152.14      4.42 o
   0   7   5       73.60       70.97      2.77 o
   1   7   5      227.27      226.64      4.54 o
   2   7   5       20.53       20.53      2.05 o
   3   7   5        2.06       -1.62      1.95 <
   4   7   5      221.83      214.74      5.06 o
   5   7   5        1.34        2.43      2.71 <
   6   7   5        0.01        1.16      3.64 <
   7   7   5       61.74       55.46      3.70 o
   8   7   5      110.39      128.06     10.39 o
  -8   8   5       17.09       16.75      2.49 o
  -7   8   5        2.69        5.48      2.66 <
  -6   8   5       69.52       78.58      4.37 o
  -5   8   5       23.04       16.22      3.46 o
  -4   8   5       26.99       29.54      2.66 o
  -3   8   5      220.82      203.47      5.65 o
  -2   8   5        0.39       -2.40      2.68 <
  -1   8   5      451.43      469.66      7.47 o
   0   8   5      256.87      273.49      5.42 o
   1   8   5       14.15       13.12      2.03 o
   2   8   5      188.84      178.43      5.05 o
   3   8   5     1388.97     1438.48     12.48 o
   4   8   5      137.03      131.01      4.71 o
   5   8   5      272.20      278.49      7.86 o
   6   8   5      419.25      407.77     10.49 o
   7   8   5        2.84        4.43      3.68 <
  -8   9   5       28.25       27.19      2.75 o
  -7   9   5        0.29        3.64      2.06 <
  -6   9   5       38.48       46.25      3.51 o
  -5   9   5      144.22      131.92      5.77 o
  -4   9   5      392.88      374.64      7.07 o
  -3   9   5      366.56      387.27      8.15 o
  -2   9   5       25.80       21.38      3.32 o
  -1   9   5      415.00      393.21      7.34 o
   0   9   5       54.72       49.74      3.39 o
   1   9   5       11.77       13.02      2.56 o
   2   9   5      170.51      149.65      5.74 o
   3   9   5       60.23       55.28      3.04 o
   4   9   5        8.11       10.91      2.50 o
   5   9   5       73.69       75.91      4.45 o
   6   9   5        0.28       -0.33      2.53 <
   7   9   5        2.87      136.00     24.33 o
  -7  10   5       34.57       39.80      2.65 o
  -6  10   5       46.18       48.57      3.06 o
  -5  10   5       34.51       29.94      3.34 o
  -4  10   5      149.20      131.72      4.94 o
  -3  10   5        0.03        2.26      2.98 <
  -2  10   5        0.37       -0.83      3.29 <
  -1  10   5      243.79      243.76      6.65 o
   0  10   5      130.60      140.96      5.17 o
   1  10   5       14.99       13.05      2.63 o
   2  10   5      140.94      135.66      6.08 o
   3  10   5        0.19        3.64      2.67 <
   4  10   5        3.77        2.58      2.65 <
   5  10   5        0.98        1.55      1.89 <
   6  10   5        1.76        2.43      2.53 <
  -6  11   5      143.71      153.57      6.52 o
  -5  11   5       64.12       56.59      4.28 o
  -4  11   5      268.57      277.78      6.80 o
  -3  11   5       58.53       53.56      3.55 o
  -2  11   5      192.15      195.40      6.62 o
  -1  11   5      329.34      351.31      7.82 o
   0  11   5      145.16      142.82      4.99 o
   1  11   5       88.33       98.01      4.94 o
   2  11   5        4.23        3.40      2.85 <
   3  11   5       61.83       70.11      4.14 o
   4  11   5      173.47      176.13      7.08 o
   5  11   5       22.69       12.60      2.96 o
  -5  12   5       17.60       19.31      3.12 o
  -4  12   5       79.93       78.61      3.60 o
  -3  12   5       77.97       75.27      3.56 o
  -2  12   5       27.75       27.59      2.74 o
  -1  12   5       31.14       31.83      2.73 o
   0  12   5        0.62        3.67      2.52 <
   1  12   5      162.07      186.79      5.55 o
   2  12   5       58.94       57.25      3.62 o
   3  12   5      140.47      152.46      5.51 o
   4  12   5        0.38       -1.02      2.23 <
  -3  13   5       13.57       18.03      6.27 <
  -2  13   5       60.80       58.13      3.27 o
  -1  13   5        8.39       11.10      2.64 o
   0  13   5      203.92      229.04      5.88 o
   1  13   5        2.46        3.60      2.13 <
   2  13   5      161.35      198.74     23.29 o
 -10   0   6       18.68       16.53      3.16 o
  -9   0   6       86.39       97.63      5.78 o
  -8   0   6       32.62       20.81      4.01 o
  -7   0   6       14.53       12.16      3.87 o
  -6   0   6      449.78      466.20      9.47 o
  -5   0   6      302.21      308.07      8.24 o
  -4   0   6      225.75      202.52      8.00 o
  -3   0   6     2023.41     2061.34     36.01 o
  -2   0   6       85.83       80.85      4.80 o
  -1   0   6       33.81       32.09      3.12 o
   0   0   6      422.34      337.82      7.39 o
   1   0   6     1991.32     1787.88     14.49 o
   2   0   6     1002.40      932.24     14.45 o
   3   0   6      671.40      614.67     20.08 o
   4   0   6      555.30      488.09      7.98 o
   5   0   6      419.87      407.59      9.07 o
   6   0   6       58.36       56.57      6.67 o
   7   0   6      516.76      565.41     15.85 o
   8   0   6        0.85        0.54      3.76 <
   9   0   6        1.21        3.15      1.83 <
 -10   1   6        4.10       -0.65      1.71 <
  -9   1   6       12.44       19.54      2.42 o
  -8   1   6      831.76      907.47     10.81 o
  -7   1   6        8.08        6.47      1.99 o
  -6   1   6      292.11      277.76      4.75 o
  -5   1   6      323.24      345.10      5.49 o
  -4   1   6        0.66        1.00      3.18 <
  -3   1   6      886.44      920.07     13.10 o
  -2   1   6       89.53       96.68      3.79 o
  -1   1   6     4646.72     4648.11     26.10 o
   0   1   6      495.89      452.34      6.26 o
   1   1   6      212.51      195.98      3.50 o
   2   1   6       38.39       25.19      2.43 o
   3   1   6      174.31      194.54      8.17 o
   4   1   6        3.51        6.27      2.49 <
   5   1   6      680.69      669.09      9.76 o
   6   1   6        6.34        7.39      3.01 <
   7   1   6        3.84        0.84      2.99 <
   8   1   6       59.86       60.15      3.65 o
   9   1   6        6.40        1.63      1.54 <
 -10   2   6        9.04        8.63      2.51 o
  -9   2   6      134.98      140.80      4.24 o
  -8   2   6      640.32      652.85      8.63 o
  -7   2   6      170.23      167.10      4.51 o
  -6   2   6        1.22       -1.61      1.94 <
  -5   2   6        0.26        5.27      1.76 <
  -4   2   6      120.32      120.28      5.38 o
  -3   2   6     1441.63     1481.84     16.07 o
  -2   2   6      496.79      488.05      7.79 o
  -1   2   6       68.00       58.67      3.30 o
   0   2   6     2195.95     2236.98     16.29 o
   1   2   6     1401.30     1403.92     10.51 o
   2   2   6      817.67      829.76     11.62 o
   3   2   6     1728.19     1786.44     22.51 o
   4   2   6      370.83      368.14      6.07 o
   5   2   6       33.92       37.98      3.50 o
   6   2   6      152.51      154.31      4.93 o
   7   2   6      161.95      158.38      6.93 o
   8   2   6        0.00        0.33      2.20 <
   9   2   6       76.14       80.07      3.54 o
 -10   3   6        0.03       -0.31      1.89 <
  -9   3   6      121.74      116.70      4.28 o
  -8   3   6      542.47      580.49      8.70 o
  -7   3   6      223.24      219.80      5.16 o
  -6   3   6       16.73       16.43      2.21 o
  -5   3   6     1341.78     1448.87     10.65 o
  -4   3   6        6.18        8.45      2.61 o
  -3   3   6        6.35        7.98      2.51 o
  -2   3   6      173.92      195.86      7.02 o
  -1   3   6     1189.03     1330.87     12.72 o
   0   3   6      817.00      777.95      9.61 o
   1   3   6      178.31      157.04      4.23 o
   2   3   6     1674.38     1753.14     19.55 o
   3   3   6       17.11       18.94      2.33 o
   4   3   6      229.41      230.04      5.06 o
   5   3   6      830.01      832.47     10.19 o
   6   3   6       61.27       65.99      5.68 o
   7   3   6       21.57       17.52      3.45 o
   8   3   6      262.61      282.35      6.52 o
   9   3   6       58.69       71.53      3.95 o
 -10   4   6        0.71        5.79      1.93 <
  -9   4   6      148.57      133.48      4.43 o
  -8   4   6       46.51       47.46      3.11 o
  -7   4   6      105.62      108.82      4.57 o
  -6   4   6       84.81       76.36      3.76 o
  -5   4   6       24.35       29.60      2.54 o
  -4   4   6     1762.78     1910.16     10.96 o
  -3   4   6      729.61      802.85     15.53 o
  -2   4   6        0.05       -4.13      2.93 <
  -1   4   6     1886.98     1952.67     16.19 o
   0   4   6      502.25      574.49      9.21 o
   1   4   6     1558.90     1573.47     14.98 o
   2   4   6       24.39       23.36      2.66 o
   3   4   6       91.93       91.29      3.18 o
   4   4   6      192.96      192.51      4.31 o
   5   4   6      542.69      557.50      7.69 o
   6   4   6       10.99       12.57      3.18 o
   7   4   6        1.09        3.77      4.12 <
   8   4   6       35.59       38.48      3.58 o
  -9   5   6       17.16       12.22      2.01 o
  -8   5   6       54.53       50.05      3.46 o
  -7   5   6       18.88       12.92      2.66 o
  -6   5   6       63.87       61.46      3.52 o
  -5   5   6       38.27       41.85      2.71 o
  -4   5   6      318.11      313.92      5.25 o
  -3   5   6     1555.20     1603.67     12.53 o
  -2   5   6     2323.08     2587.53     25.47 o
  -1   5   6       64.54       79.35      3.82 o
   0   5   6      553.98      611.95     10.56 o
   1   5   6      898.80      984.05     11.52 o
   2   5   6      661.75      677.28      6.63 o
   3   5   6      170.51      170.34      4.08 o
   4   5   6      378.69      377.05      5.99 o
   5   5   6      698.72      679.02      8.78 o
   6   5   6       22.44       24.03      4.09 o
   7   5   6        0.51        0.00      4.07 <
   8   5   6      529.02      528.85      8.20 o
  -9   6   6       20.30       19.42      1.92 o
  -8   6   6       21.07       24.22      2.72 o
  -7   6   6      327.33      288.59      6.77 o
  -6   6   6      243.10      223.01      5.85 o
  -5   6   6       64.99       69.34      3.53 o
  -4   6   6      261.98      260.72      5.77 o
  -3   6   6      156.25      152.28      3.75 o
  -2   6   6       62.37       66.72      2.81 o
  -1   6   6      393.08      379.48      6.21 o
   0   6   6      522.96      534.92      6.75 o
   1   6   6      343.01      336.26      5.17 o
   2   6   6        3.42        2.55      1.62 <
   3   6   6        6.56        7.65      1.79 o
   4   6   6      337.24      329.98      6.02 o
   5   6   6      220.74      224.26      5.96 o
   6   6   6       60.42       52.24      4.38 o
   7   6   6       20.42       23.35      3.88 o
   8   6   6       77.83       85.74      5.49 o
  -9   7   6        6.08       12.99      2.78 o
  -8   7   6       22.33       20.14      2.34 o
  -7   7   6       92.23       80.28      4.11 o
  -6   7   6       21.47       34.18      3.55 o
  -5   7   6       83.19       85.06      4.11 o
  -4   7   6       42.07       36.43      2.79 o
  -3   7   6        0.92        1.41      2.18 <
  -2   7   6       60.12       60.97      3.03 o
  -1   7   6       55.83       57.96      3.01 o
   0   7   6        6.80        8.46      1.72 o
   1   7   6        6.03        7.37      1.70 o
   2   7   6        2.46        4.54      1.96 <
   3   7   6       17.38       16.34      2.23 o
   4   7   6       55.87       55.54      3.53 o
   5   7   6        1.83        3.49      2.58 <
   6   7   6        8.61       12.04      3.36 o
   7   7   6      244.52      250.93      7.93 o
  -8   8   6       98.86      103.66      4.27 o
  -7   8   6       43.89       57.14      3.94 o
  -6   8   6      109.70       98.59      4.89 o
  -5   8   6       17.10       10.77      2.98 o
  -4   8   6      186.35      175.48      5.25 o
  -3   8   6      141.14      151.49      4.89 o
  -2   8   6       60.23       47.06      3.87 o
  -1   8   6      770.74      791.54      9.51 o
   0   8   6        9.86        7.02      2.15 o
   1   8   6      166.69      180.58      4.95 o
   2   8   6      116.19       98.40      3.96 o
   3   8   6       39.68       34.46      3.22 o
   4   8   6      335.24      336.83      7.56 o
   5   8   6       68.21       69.11      4.64 o
   6   8   6       50.95       55.81      5.29 o
   7   8   6       67.31       77.79      8.46 o
  -8   9   6       41.51       44.85      5.37 o
  -7   9   6        0.91        3.82      2.09 <
  -6   9   6        3.51        3.95      2.44 <
  -5   9   6      140.57      145.98      5.75 o
  -4   9   6      751.64      743.25      9.66 o
  -3   9   6      810.02      858.53     14.31 o
  -2   9   6      312.91      301.01      8.87 o
  -1   9   6        4.74        8.63      2.61 o
   0   9   6        0.03        0.30      2.23 <
   1   9   6        7.53        6.02      2.44 <
   2   9   6       39.10       30.24      3.72 o
   3   9   6      220.67      202.90      5.89 o
   4   9   6       12.52       14.23      2.40 o
   5   9   6        2.70        2.26      2.11 <
   6   9   6      176.62      186.63      8.48 o
  -7  10   6       73.02       81.06      3.90 o
  -6  10   6        6.05        7.55      2.12 o
  -5  10   6      136.31      162.43      6.07 o
  -4  10   6        7.86       11.85      2.93 o
  -3  10   6       37.33       35.72      3.91 o
  -2  10   6        5.66        8.55      3.97 <
  -1  10   6      317.69      323.15      8.09 o
   0  10   6        0.15        3.59      2.90 <
   1  10   6       29.93       22.01      3.20 o
   2  10   6       93.75      105.21      5.43 o
   3  10   6       20.87       15.84      2.82 o
   4  10   6       65.99       65.69      5.39 o
   5  10   6        5.77        5.62      2.58 <
  -6  11   6      315.93      322.53      8.82 o
  -5  11   6        0.08       -2.19      2.50 <
  -4  11   6      276.55      294.23      6.79 o
  -3  11   6       27.08       26.75      2.91 o
  -2  11   6      400.16      404.95      8.99 o
  -1  11   6      187.75      187.17      5.80 o
   0  11   6       24.71       21.36      2.86 o
   1  11   6       17.95       21.36      3.29 o
   2  11   6       79.85       81.59      4.63 o
   3  11   6        1.54        3.85      3.04 <
   4  11   6        5.40       10.09      4.15 <
  -5  12   6       18.21       18.88      3.36 o
  -4  12   6      149.70      162.45      5.78 o
  -3  12   6       75.61       73.26      3.48 o
  -2  12   6       11.91       10.38      2.25 o
  -1  12   6       10.54        8.91      2.07 o
   0  12   6       30.13       23.53      2.91 o
   1  12   6       41.19       41.80      3.44 o
   2  12   6       88.22       92.19      4.08 o
   3  12   6       11.22       10.31      3.15 o
  -2  13   6       12.47       12.80      2.54 o
  -1  13   6        3.10        4.22      1.93 <
   0  13   6       12.84       13.54      3.36 o
   1  13   6       16.70       22.09      2.57 o
 -10   1   7       47.45       55.74      3.14 o
  -9   1   7      351.41      364.17      7.69 o
  -8   1   7      139.94      140.88      4.69 o
  -7   1   7        6.19        9.39      2.14 o
  -6   1   7     1130.52     1160.33      9.86 o
  -5   1   7       36.28       46.36      2.39 o
  -4   1   7       88.86       86.54      5.49 o
  -3   1   7      386.07      391.44      9.17 o
  -2   1   7      377.96      366.83      7.29 o
  -1   1   7        0.46        2.74      1.83 <
   0   1   7      119.78      118.71      2.98 o
   1   1   7      395.66      387.04      5.61 o
   2   1   7      101.39       97.01      4.42 o
   3   1   7      200.75      196.49      4.47 o
   4   1   7        0.12        2.84      2.46 <
   5   1   7      203.13      200.40      5.44 o
   6   1   7       33.05       28.45      4.06 o
   7   1   7      109.51      111.53      4.69 o
   8   1   7       21.83       23.17      2.44 o
   9   1   7        1.61        4.18      2.16 <
 -10   2   7       13.75       14.69      2.74 o
  -9   2   7      137.85      136.83      4.51 o
  -8   2   7       20.36       19.87      2.32 o
  -7   2   7       37.90       43.19      2.97 o
  -6   2   7      294.45      300.07      5.84 o
  -5   2   7     1059.08     1184.23      9.19 o
  -4   2   7      261.06      301.22      8.27 o
  -3   2   7      724.97      810.64     11.85 o
  -2   2   7      154.78      131.33      4.55 o
  -1   2   7      610.25      621.41      9.61 o
   0   2   7       57.25       56.17      3.24 o
   1   2   7     1180.22     1178.61      9.66 o
   2   2   7        0.05        2.67      2.12 <
   3   2   7      471.89      447.99      6.73 o
   4   2   7       19.35       19.61      2.82 o
   5   2   7        0.01        5.35      2.96 <
   6   2   7        1.29        3.81      2.95 <
   7   2   7      286.12      310.96      7.36 o
   8   2   7       13.24       12.28      2.41 o
   9   2   7        7.36       10.01      2.38 o
 -10   3   7       21.31       20.47      2.74 o
  -9   3   7       58.28       53.29      3.46 o
  -8   3   7       89.39       83.14      3.53 o
  -7   3   7      998.28     1032.67     11.11 o
  -6   3   7       35.28       37.18      2.58 o
  -5   3   7     1476.98     1560.84     10.77 o
  -4   3   7     1084.11     1125.21      8.73 o
  -3   3   7       87.90       90.55      4.68 o
  -2   3   7      555.88      548.69     11.91 o
  -1   3   7     3898.13     4124.80     27.01 o
   0   3   7     1405.36     1418.40     13.73 o
   1   3   7     1730.54     1854.46     14.05 o
   2   3   7     1046.69     1143.72     16.99 o
   3   3   7      468.12      508.41      6.28 o
   4   3   7     1051.09     1073.34     10.04 o
   5   3   7       65.89       68.67      4.05 o
   6   3   7      280.44      278.44      6.74 o
   7   3   7       32.61       35.79      3.72 o
   8   3   7       10.36        5.40      2.20 <
 -10   4   7        0.11        2.20      1.77 <
  -9   4   7        2.34       -0.63      2.24 <
  -8   4   7       34.73       29.92      2.74 o
  -7   4   7       19.29       18.84      2.58 o
  -6   4   7      243.77      227.21      5.40 o
  -5   4   7      174.72      166.83      4.20 o
  -4   4   7      360.08      373.79      5.14 o
  -3   4   7      103.72      142.09      4.36 o
  -2   4   7      570.54      562.73     12.53 o
  -1   4   7     1669.40     1705.99     16.16 o
   0   4   7     1611.33     1660.34     16.52 o
   1   4   7      747.12      782.76     11.07 o
   2   4   7        8.40        7.42      1.62 o
   3   4   7      254.07      287.45      4.86 o
   4   4   7       12.46       13.38      2.11 o
   5   4   7       75.74       70.07      3.87 o
   6   4   7      695.52      709.52     10.75 o
   7   4   7       12.05        6.82      3.94 <
   8   4   7        1.95       -0.89      2.39 <
  -9   5   7       41.17       42.79      2.65 o
  -8   5   7        0.13       -2.28      2.12 <
  -7   5   7      108.94      104.97      4.61 o
  -6   5   7      235.16      222.96      5.21 o
  -5   5   7      396.57      400.48      6.63 o
  -4   5   7      212.32      215.21      4.46 o
  -3   5   7      170.82      178.62      4.34 o
  -2   5   7       10.23        9.36      1.78 o
  -1   5   7      546.66      640.64      9.33 o
   0   5   7      439.83      515.65      6.93 o
   1   5   7       77.02       83.71      2.70 o
   2   5   7      210.99      207.13      4.04 o
   3   5   7       15.39       13.87      2.02 o
   4   5   7      717.35      734.33      8.99 o
   5   5   7      665.50      690.81      9.98 o
   6   5   7      330.48      347.22      9.53 o
   7   5   7       51.40       58.31      5.22 o
   8   5   7       53.51       46.35      3.43 o
  -9   6   7        1.96        2.23      1.70 <
  -8   6   7       16.97       13.80      2.42 o
  -7   6   7       30.98       27.19      2.98 o
  -6   6   7      189.19      195.08      5.64 o
  -5   6   7      120.72      135.09      4.77 o
  -4   6   7      101.53      100.62      3.91 o
  -3   6   7       47.38       43.58      2.48 o
  -2   6   7      515.89      552.84      6.84 o
  -1   6   7      478.26      491.22      7.48 o
   0   6   7      890.22      943.09      9.48 o
   1   6   7        5.83        7.55      1.69 o
   2   6   7       78.69       75.26      2.88 o
   3   6   7       57.97       54.94      2.98 o
   4   6   7       97.26      105.52      4.12 o
   5   6   7       44.44       52.32      3.86 o
   6   6   7       95.06       84.23      5.92 o
   7   6   7      202.11      192.12      7.04 o
  -9   7   7        0.10        7.34      2.98 <
  -8   7   7       25.27       19.33      2.47 o
  -7   7   7       18.77       13.55      2.57 o
  -6   7   7      734.52      761.66     11.65 o
  -5   7   7        1.09        1.16      2.65 <
  -4   7   7       47.30       48.61      3.51 o
  -3   7   7      470.99      481.99      7.89 o
  -2   7   7       17.45       19.83      2.47 o
  -1   7   7      120.99      116.06      4.80 o
   0   7   7      253.63      260.28      5.44 o
   1   7   7        3.36        4.06      1.87 <
   2   7   7      529.00      586.78      8.74 o
   3   7   7        4.55        6.26      2.23 <
   4   7   7      707.36      724.95     10.45 o
   5   7   7      165.13      164.52      5.46 o
   6   7   7       14.98       15.83      3.96 o
   7   7   7       41.03       42.02      6.27 o
  -8   8   7        8.46       10.38      2.12 o
  -7   8   7        1.03        2.66      2.25 <
  -6   8   7        1.43        6.91      2.39 <
  -5   8   7      298.49      271.81      6.97 o
  -4   8   7      321.56      307.59      7.15 o
  -3   8   7        8.07        6.03      2.58 <
  -2   8   7      193.36      192.05      6.67 o
  -1   8   7      464.91      498.39      8.32 o
   0   8   7      537.85      522.90      8.02 o
   1   8   7      616.44      646.14     10.22 o
   2   8   7      125.89      116.94      4.57 o
   3   8   7      913.61      908.50     12.24 o
   4   8   7       22.25       18.88      3.48 o
   5   8   7       96.80      103.81      5.87 o
   6   8   7       10.50       13.24      6.35 <
   7   8   7      115.51      112.69      8.27 o
  -7   9   7      235.98      245.54      5.74 o
  -6   9   7       73.97       85.86      3.78 o
  -5   9   7        1.21       -1.00      2.26 <
  -4   9   7        6.40        7.65      2.04 o
  -3   9   7      497.58      518.80     11.88 o
  -2   9   7       51.94       53.61      4.36 o
  -1   9   7      288.50      293.01      7.13 o
   0   9   7      410.58      402.03      8.61 o
   1   9   7      123.94      135.77      5.49 o
   2   9   7        1.97       -0.59      2.78 <
   3   9   7       17.97       13.72      2.73 o
   4   9   7       86.78       72.91      4.63 o
   5   9   7       12.43       22.75      4.94 o
   6   9   7        0.00       -1.86      5.43 <
  -7  10   7       27.23       33.47      4.39 o
  -6  10   7        8.72       10.05      2.13 o
  -5  10   7       63.12       58.31      4.41 o
  -4  10   7       88.17       93.13      4.50 o
  -3  10   7       13.02       13.69      3.16 o
  -2  10   7     1416.96     1495.11     19.37 o
  -1  10   7        5.95        9.99      2.33 o
   0  10   7       41.29       46.77      3.52 o
   1  10   7       92.94       80.93      5.00 o
   2  10   7       13.05       10.20      3.33 o
   3  10   7       61.96       51.58      4.50 o
   4  10   7        9.57        9.38      3.63 <
   5  10   7       59.52       64.46      3.75 o
  -6  11   7        8.60        7.23      2.41 o
  -5  11   7        0.66        2.21      2.41 <
  -4  11   7      181.13      177.60      4.94 o
  -3  11   7       66.47       69.55      3.68 o
  -2  11   7       74.09       77.89      4.37 o
  -1  11   7      276.32      273.44      6.59 o
   0  11   7       90.67       98.74      4.31 o
   1  11   7        0.92        0.06      2.53 <
   2  11   7       18.39       15.98      2.70 o
   3  11   7       13.71       12.72      2.90 o
   4  11   7        9.45       13.15      3.62 o
  -4  12   7       62.58       83.15      4.88 o
  -3  12   7       52.41       48.75      2.88 o
  -2  12   7       69.23       64.47      3.34 o
  -1  12   7       74.29       77.32      3.71 o
   0  12   7        2.17        0.58      2.30 <
   1  12   7       10.53       10.48      2.34 o
   2  12   7        0.08        3.19      1.72 <
   3  12   7       74.19       80.10      4.98 o
  -1  13   7        1.00       -4.32      1.86 <
   0  13   7       26.56       30.24      2.92 o
 -10   0   8       15.12        8.66      2.58 o
  -9   0   8     1130.10     1130.93     20.28 o
  -8   0   8      688.78      659.36     15.07 o
  -7   0   8      202.00      208.80      7.57 o
  -6   0   8      210.53      197.52      6.63 o
  -5   0   8       36.21       51.79      3.00 o
  -4   0   8     1536.02     1644.03     33.35 o
  -3   0   8      463.93      528.45     15.76 o
  -2   0   8        7.45        3.17      3.89 <
  -1   0   8     6237.71     6462.24     47.08 o
   0   0   8        5.76        6.01      2.44 <
   1   0   8       30.98       20.73      3.83 o
   2   0   8      158.31      156.10      9.37 o
   3   0   8      720.23      755.81     11.42 o
   4   0   8        0.74        2.50      3.20 <
   5   0   8      179.79      174.03      7.51 o
   6   0   8        6.82        7.98      4.76 <
   7   0   8      615.33      637.60     12.73 o
   8   0   8      125.57      126.19      5.49 o
 -10   1   8      120.92      118.75      3.52 o
  -9   1   8       18.00       21.78      2.77 o
  -8   1   8      121.78      117.79      4.93 o
  -7   1   8      541.60      543.90      7.78 o
  -6   1   8        6.27        5.65      1.81 o
  -5   1   8      706.43      734.52      7.51 o
  -4   1   8      224.59      241.84      5.31 o
  -3   1   8      722.61      721.61     12.70 o
  -2   1   8      216.87      230.09      6.23 o
  -1   1   8       36.23       30.58      2.76 o
   0   1   8     1160.08     1151.93     10.82 o
   1   1   8      317.49      346.70      6.33 o
   2   1   8      109.45      116.63      5.20 o
   3   1   8        3.40       -0.88      1.74 <
   4   1   8        3.77        2.90      2.65 <
   5   1   8       32.74       29.13      2.93 o
   6   1   8      133.88      133.17      4.96 o
   7   1   8       51.12       48.26      3.41 o
   8   1   8        0.50        1.68      1.80 <
 -10   2   8       81.41       84.89      3.93 o
  -9   2   8      206.48      203.88      5.09 o
  -8   2   8      330.47      335.05      6.43 o
  -7   2   8       54.36       57.24      3.11 o
  -6   2   8        7.71       10.10      1.84 o
  -5   2   8       64.26       67.71      2.80 o
  -4   2   8       53.94       49.26      2.47 o
  -3   2   8       25.54       26.89      3.30 o
  -2   2   8      528.77      547.31      9.24 o
  -1   2   8      365.84      405.52      8.45 o
   0   2   8      695.61      693.91      9.26 o
   1   2   8      264.31      268.88      5.23 o
   2   2   8       29.94       28.07      2.18 o
   3   2   8       55.33       56.52      2.77 o
   4   2   8      172.49      175.50      4.75 o
   5   2   8       80.45       75.62      4.16 o
   6   2   8      153.02      171.38      5.43 o
   7   2   8      189.78      197.85      5.76 o
   8   2   8       59.98       63.11      3.07 o
 -10   3   8        1.46        6.48      1.85 o
  -9   3   8      207.01      198.54      5.14 o
  -8   3   8      255.51      254.25      5.94 o
  -7   3   8       41.80       41.71      3.29 o
  -6   3   8        4.05        7.58      2.31 o
  -5   3   8        1.72        0.87      1.90 <
  -4   3   8       28.22       23.89      1.91 o
  -3   3   8     1117.00     1132.41     13.75 o
  -2   3   8       74.97       75.29      5.24 o
  -1   3   8      383.80      395.56      9.20 o
   0   3   8      127.55      133.62      5.91 o
   1   3   8     1344.73     1404.10     14.10 o
   2   3   8       58.74       66.01      2.48 o
   3   3   8        0.18        0.66      2.13 <
   4   3   8        0.22        0.69      2.58 <
   5   3   8        2.20        4.31      3.07 <
   6   3   8      460.83      471.24      8.76 o
   7   3   8       12.66        9.93      3.15 o
   8   3   8       93.81       99.45      3.88 o
 -10   4   8      245.51      281.56      6.78 o
  -9   4   8       23.32       22.72      2.92 o
  -8   4   8        0.10        0.73      2.29 <
  -7   4   8      177.33      196.44      6.24 o
  -6   4   8       90.04       88.57      4.17 o
  -5   4   8      499.71      506.66      7.11 o
  -4   4   8      344.09      364.96      5.68 o
  -3   4   8      160.17      138.06      3.59 o
  -2   4   8      351.62      357.28      7.36 o
  -1   4   8       15.88       14.27      2.84 o
   0   4   8     2220.56     2324.87     18.60 o
   1   4   8        2.30        2.32      1.51 <
   2   4   8      199.16      198.12      3.80 o
   3   4   8      976.45      981.21      9.19 o
   4   4   8        1.39        4.21      2.40 <
   5   4   8       10.09       18.15      3.56 o
   6   4   8       85.75       89.91      5.68 o
   7   4   8       69.51       71.71      4.76 o
   8   4   8       35.63       27.79      2.81 o
  -9   5   8       31.84       24.67      2.43 o
  -8   5   8       17.64       21.33      2.81 o
  -7   5   8        4.73        4.60      2.59 <
  -6   5   8      381.79      401.13      6.80 o
  -5   5   8       60.72       65.17      3.24 o
  -4   5   8      105.20      103.18      3.56 o
  -3   5   8      311.31      315.28      5.19 o
  -2   5   8      116.99      110.29      2.97 o
  -1   5   8       46.07       47.30      2.41 o
   0   5   8       21.78       23.70      1.92 o
   1   5   8      360.32      367.00      5.52 o
   2   5   8       10.85       11.30      1.98 o
   3   5   8       24.01       21.75      2.39 o
   4   5   8      125.57      124.35      4.41 o
   5   5   8       70.43       73.25      4.55 o
   6   5   8      261.62      271.78      9.15 o
   7   5   8        3.88       -2.02      3.72 <
   8   5   8       22.71       24.46      3.40 o
  -9   6   8       44.91       37.76      2.47 o
  -8   6   8        0.33        0.83      1.93 <
  -7   6   8      155.62      135.45      4.92 o
  -6   6   8      207.62      212.42      5.75 o
  -5   6   8      296.00      254.52      6.17 o
  -4   6   8       66.49       72.00      3.41 o
  -3   6   8      242.84      246.62      5.15 o
  -2   6   8      220.82      229.73      4.81 o
  -1   6   8      975.38     1068.73     10.45 o
   0   6   8      136.72      138.89      4.37 o
   1   6   8       72.70       60.36      2.98 o
   2   6   8        4.34        6.08      1.69 o
   3   6   8       84.98       84.36      3.73 o
   4   6   8      222.98      221.26      6.41 o
   5   6   8        0.01        0.74      3.77 <
   6   6   8       53.26       44.76      5.15 o
   7   6   8      799.48      785.38     12.29 o
  -9   7   8        3.47        5.24      2.69 <
  -8   7   8        0.33       -0.59      1.93 <
  -7   7   8        4.31        7.48      2.02 o
  -6   7   8        2.68        2.95      2.44 <
  -5   7   8       17.78       21.16      2.94 o
  -4   7   8      125.60      125.18      5.32 o
  -3   7   8        4.97        5.85      2.32 <
  -2   7   8        0.03       -0.52      2.26 <
  -1   7   8       78.66       79.22      4.02 o
   0   7   8      132.96      121.56      4.19 o
   1   7   8       66.90       68.73      3.33 o
   2   7   8       62.23       58.19      3.06 o
   3   7   8       73.73       60.00      3.42 o
   4   7   8       55.38       51.48      3.76 o
   5   7   8       17.72       16.32      3.39 o
   6   7   8      296.82      295.60      9.07 o
   7   7   8      136.85      146.33      9.69 o
  -8   8   8       58.57       63.87      3.67 o
  -7   8   8       78.01       60.66      3.51 o
  -6   8   8      163.11      183.99      5.55 o
  -5   8   8      246.00      247.27      7.38 o
  -4   8   8        3.74        6.57      2.68 <
  -3   8   8      339.16      337.15      7.86 o
  -2   8   8      299.90      304.49      7.43 o
  -1   8   8      281.41      263.46      6.67 o
   0   8   8      104.60      115.30      4.33 o
   1   8   8      125.17      131.41      5.03 o
   2   8   8      328.78      320.69      8.00 o
   3   8   8        0.30        1.19      2.94 <
   4   8   8      162.91      154.84      6.36 o
   5   8   8        1.77        3.84      3.52 <
   6   8   8        9.95       14.80      4.89 o
  -7   9   8      354.47      336.59      7.63 o
  -6   9   8      213.78      196.16      5.93 o
  -5   9   8      833.09      827.65     11.37 o
  -4   9   8       13.22        9.57      3.06 o
  -3   9   8      371.56      394.08     10.68 o
  -2   9   8       16.37       14.58      3.81 o
  -1   9   8      502.31      543.83      9.39 o
   0   9   8      733.21      753.78     12.48 o
   1   9   8      155.76      153.73      5.74 o
   2   9   8        4.02        2.04      2.87 <
   3   9   8        0.25        0.99      2.17 <
   4   9   8       50.23       44.18      3.68 o
   5   9   8        4.57        3.40      3.49 <
   6   9   8       48.62       63.20      6.96 o
  -6  10   8       11.01        9.70      2.04 o
  -5  10   8       34.96       29.42      3.01 o
  -4  10   8       13.53       11.62      2.77 o
  -3  10   8      246.64      242.55      7.08 o
  -2  10   8      158.05      153.27      6.02 o
  -1  10   8        8.72        8.29      2.56 o
   0  10   8      113.69      103.23      4.45 o
   1  10   8      166.75      154.21      6.42 o
   2  10   8        2.65       -1.31      3.13 <
   3  10   8      160.58      150.62      5.88 o
   4  10   8       65.25       63.50      4.53 o
   5  10   8        3.05        1.85      2.14 <
  -5  11   8        0.03       -3.10      2.19 <
  -4  11   8       77.17       81.59      3.82 o
  -3  11   8       39.43       35.20      3.07 o
  -2  11   8        8.74       11.94      2.55 o
  -1  11   8       10.89        7.75      2.47 o
   0  11   8      146.13      139.32      4.52 o
   1  11   8        2.77        4.30      2.28 <
   2  11   8       99.43      121.53      4.98 o
   3  11   8        9.32       14.38      3.17 o
   4  11   8        3.54        5.95      5.86 <
  -4  12   8       14.79       13.79      2.57 o
  -3  12   8       20.04       12.55      1.81 o
  -2  12   8       12.86        6.26      1.86 o
  -1  12   8      129.48      126.74      4.50 o
   0  12   8      112.50      121.93      5.41 o
   1  12   8        0.23        0.81      1.52 <
   2  12   8       13.19        4.40      1.68 <
 -10   1   9      144.79      143.18      3.70 o
  -9   1   9       28.56       30.70      2.92 o
  -8   1   9       38.67       29.68      3.16 o
  -7   1   9     1559.38     1658.36     14.10 o
  -6   1   9       20.59       18.72      1.92 o
  -5   1   9       26.48       19.22      1.84 o
  -4   1   9     1638.78     1775.36      9.71 o
  -3   1   9        0.03        3.13      2.70 <
  -2   1   9      288.16      298.86      7.32 o
  -1   1   9      688.83      703.82     10.33 o
   0   1   9        4.03        3.94      1.98 <
   1   1   9      130.21      132.51      4.59 o
   2   1   9       91.70      100.79      2.89 o
   3   1   9       30.29       26.79      2.59 o
   4   1   9      161.12      171.71      4.32 o
   5   1   9      121.03      123.41      4.26 o
   6   1   9       46.56       44.14      3.46 o
   7   1   9       44.02       37.93      2.79 o
   8   1   9        3.94        6.63      1.85 o
 -10   2   9        1.95        1.11      1.75 <
  -9   2   9       35.39       37.11      2.66 o
  -8   2   9       30.43       26.62      2.61 o
  -7   2   9      298.78      319.77      6.32 o
  -6   2   9       70.67       63.77      2.97 o
  -5   2   9       28.82       29.01      2.02 o
  -4   2   9        0.80       -1.02      1.60 <
  -3   2   9      396.60      459.42      6.40 o
  -2   2   9       22.09       23.84      3.02 o
  -1   2   9      159.04      158.62      5.45 o
   0   2   9      370.06      350.49      7.63 o
   1   2   9      191.39      184.10      4.11 o
   2   2   9      329.02      332.04      4.70 o
   3   2   9       18.42       17.53      2.40 o
   4   2   9       42.03       42.48      3.69 o
   5   2   9      748.35      761.92     10.19 o
   6   2   9       64.92       59.63      3.80 o
   7   2   9      158.43      154.09      4.76 o
   8   2   9        3.89        5.38      2.03 <
 -10   3   9        4.27        3.88      1.88 <
  -9   3   9        1.40        1.17      1.69 <
  -8   3   9       49.86       61.74      3.15 o
  -7   3   9      345.02      359.97      6.92 o
  -6   3   9        9.98        9.28      2.33 o
  -5   3   9      295.62      290.71      5.33 o
  -4   3   9       65.83       66.63      2.66 o
  -3   3   9      347.04      379.79      5.00 o
  -2   3   9      124.15      127.27      4.43 o
  -1   3   9     4528.99     4752.28     38.33 o
   0   3   9     3375.62     3538.48     20.09 o
   1   3   9      704.35      762.77      7.60 o
   2   3   9       14.95       10.17      2.10 o
   3   3   9        0.51        0.15      2.46 <
   4   3   9      170.45      161.78      5.62 o
   5   3   9      170.00      172.14      6.73 o
   6   3   9       90.47       83.29      5.12 o
   7   3   9       76.21       71.92      4.31 o
   8   3   9        0.71        4.96      2.01 <
 -10   4   9       10.89       10.43      2.55 o
  -9   4   9       26.77       31.25      2.64 o
  -8   4   9      187.41      196.70      5.75 o
  -7   4   9       30.06       34.75      3.18 o
  -6   4   9       76.78       71.32      3.78 o
  -5   4   9        0.07       -1.59      1.87 <
  -4   4   9      194.45      194.76      4.22 o
  -3   4   9      413.57      459.01      6.04 o
  -2   4   9       25.41       20.30      2.05 o
  -1   4   9       10.15        5.64      1.60 o
   0   4   9      148.84      182.05      3.99 o
   1   4   9      165.57      179.94      3.96 o
   2   4   9       10.27       11.52      1.96 o
   3   4   9       24.92       24.42      2.46 o
   4   4   9      449.03      456.32      7.58 o
   5   4   9       21.43       25.12      3.30 o
   6   4   9       78.29       71.61      4.60 o
   7   4   9       93.12       91.09      5.33 o
   8   4   9      178.04      177.73      9.95 o
  -9   5   9       26.50       26.95      2.51 o
  -8   5   9       17.86       19.71      2.69 o
  -7   5   9      108.88      108.47      5.21 o
  -6   5   9       71.82       60.81      3.49 o
  -5   5   9       11.60        8.56      2.32 o
  -4   5   9      392.20      378.31      6.19 o
  -3   5   9      336.16      348.31      5.87 o
  -2   5   9        1.82        5.05      1.63 o
  -1   5   9      468.70      490.01      6.48 o
   0   5   9      577.64      580.79      7.14 o
   1   5   9      237.30      246.49      5.12 o
   2   5   9      342.57      346.38      6.77 o
   3   5   9       70.71       70.23      3.76 o
   4   5   9      175.27      177.50      5.73 o
   5   5   9        1.19        2.63      3.88 <
   6   5   9      267.91      254.16      7.67 o
   7   5   9       79.25       75.66      4.98 o
  -9   6   9        1.42       -0.04      1.47 <
  -8   6   9      268.32      296.19      6.33 o
  -7   6   9       39.68       34.81      2.98 o
  -6   6   9       26.59       31.74      2.83 o
  -5   6   9      181.32      173.63      5.76 o
  -4   6   9      695.98      698.20      9.32 o
  -3   6   9      158.20      167.36      4.65 o
  -2   6   9      166.42      158.71      4.22 o
  -1   6   9      333.48      338.57      6.58 o
   0   6   9        0.10        4.86      1.88 <
   1   6   9      245.97      263.65      5.52 o
   2   6   9       79.07       82.35      4.03 o
   3   6   9      155.17      135.58      5.63 o
   4   6   9        1.35        1.36      3.11 <
   5   6   9        0.24       -3.11      3.32 <
   6   6   9      181.92      180.51      6.49 o
   7   6   9        8.18        6.41      4.34 <
  -8   7   9       21.01       28.15      2.94 o
  -7   7   9      135.39      145.77      4.52 o
  -6   7   9      123.01      122.49      4.64 o
  -5   7   9      207.23      222.65      7.66 o
  -4   7   9       56.49       58.83      4.63 o
  -3   7   9      618.08      634.23     10.83 o
  -2   7   9     1348.17     1413.96     13.68 o
  -1   7   9      309.61      305.39      7.26 o
   0   7   9      372.33      391.12      7.16 o
   1   7   9      284.58      311.75      6.09 o
   2   7   9      989.67     1025.17     11.47 o
   3   7   9        0.01       -0.87      2.83 <
   4   7   9      419.35      409.87      8.92 o
   5   7   9        7.99        1.63      3.22 <
   6   7   9        6.71       16.47      4.05 o
  -8   8   9      102.83      100.48      4.69 o
  -7   8   9        0.03       -2.71      1.95 <
  -6   8   9      417.88      407.55      8.08 o
  -5   8   9      437.84      468.58     10.65 o
  -4   8   9        2.74        3.27      2.61 <
  -3   8   9     1065.54     1088.22     13.64 o
  -2   8   9       58.90       52.36      3.95 o
  -1   8   9       11.00        7.00      2.71 <
   0   8   9      499.43      502.53      9.88 o
   1   8   9        0.57        3.19      2.50 <
   2   8   9       16.57       10.93      2.69 o
   3   8   9      211.68      198.17      7.28 o
   4   8   9       39.03       49.00      3.93 o
   5   8   9        6.33        9.49      3.92 <
   6   8   9       44.23       45.86      8.14 o
  -7   9   9       46.52       56.46      3.63 o
  -6   9   9       72.14       81.26      3.98 o
  -5   9   9       35.53       43.84      3.19 o
  -4   9   9        0.11        0.13      2.32 <
  -3   9   9      160.96      161.52      7.18 o
  -2   9   9      199.46      233.06      6.48 o
  -1   9   9      139.08      123.86      5.38 o
   0   9   9       45.03       50.98      4.36 o
   1   9   9        3.04       -1.22      2.74 <
   2   9   9        1.61        2.27      2.47 <
   3   9   9       14.65        3.14      2.98 <
   4   9   9       55.96       46.93      3.50 o
   5   9   9       33.22       23.69      2.53 o
  -6  10   9       42.42       39.40      2.93 o
  -5  10   9        0.96       -0.59      1.99 <
  -4  10   9       17.34       13.61      3.13 o
  -3  10   9       89.15       89.55      4.44 o
  -2  10   9       27.92       23.14      3.09 o
  -1  10   9       45.93       47.51      3.51 o
   0  10   9      253.99      236.27      6.17 o
   1  10   9      194.29      189.69      6.79 o
   2  10   9       12.53       12.81      3.15 o
   3  10   9        1.10        1.45      2.65 <
   4  10   9       17.40       17.31      4.02 o
  -5  11   9       20.14       11.45      2.53 o
  -4  11   9        0.33        0.51      2.30 <
  -3  11   9       43.37       37.78      2.90 o
  -2  11   9      204.69      217.34      5.95 o
  -1  11   9        1.75        3.91      2.15 <
   0  11   9       90.16      109.60      4.79 o
   1  11   9       15.15       12.94      2.46 o
   2  11   9       16.37       17.37      3.18 o
   3  11   9       77.91       75.29      3.69 o
  -3  12   9        9.97        6.68      2.13 o
  -2  12   9        0.56       -0.11      1.51 <
  -1  12   9       10.12       14.57      2.31 o
   0  12   9        4.22        4.00      2.20 <
   1  12   9       19.43       17.78      2.60 o
 -10   0  10       40.64       47.44      3.16 o
  -9   0  10       94.23       84.78      5.41 o
  -8   0  10     2258.39     2386.53     27.89 o
  -7   0  10        1.94        1.52      3.03 <
  -6   0  10       87.79      101.16      4.26 o
  -5   0  10      118.16      111.69      4.32 o
  -4   0  10      566.15      624.62      8.31 o
  -3   0  10     2295.12     2522.89     19.75 o
  -2   0  10     1147.70     1268.70     28.92 o
  -1   0  10     1692.99     1803.60     29.12 o
   0   0  10       66.00       71.00      4.43 o
   1   0  10        0.07        0.67      1.85 <
   2   0  10      550.83      604.94      9.44 o
   3   0  10       26.93       29.53      3.27 o
   4   0  10      208.01      215.44      7.35 o
   5   0  10      641.77      693.42     14.37 o
   6   0  10        3.66        3.18      3.94 <
   7   0  10       24.11       24.00      3.62 o
   8   0  10       60.66       64.25      5.83 o
 -10   1  10       96.91       96.03      3.20 o
  -9   1  10       57.95       51.28      3.09 o
  -8   1  10      715.97      750.39     11.13 o
  -7   1  10        2.95        5.46      2.19 <
  -6   1  10       23.36       20.41      1.88 o
  -5   1  10      490.86      534.74      6.39 o
  -4   1  10      261.45      287.29      4.57 o
  -3   1  10     1443.12     1543.69     10.80 o
  -2   1  10      941.16      996.86     11.39 o
  -1   1  10       44.33       73.25      4.46 o
   0   1  10      720.98      777.46      8.88 o
   1   1  10     1345.62     1465.63      9.27 o
   2   1  10       12.86       10.78      1.86 o
   3   1  10        9.63       10.07      2.56 o
   4   1  10      370.94      366.03      6.55 o
   5   1  10       39.31       35.23      3.60 o
   6   1  10        9.79       15.82      2.76 o
   7   1  10        0.83       -0.02      2.13 <
   8   1  10      103.92      110.67      4.42 o
 -10   2  10       45.13       40.67      2.74 o
  -9   2  10      121.50      129.53      4.33 o
  -8   2  10        0.98       -0.56      2.06 <
  -7   2  10      156.97      153.97      4.87 o
  -6   2  10      500.79      505.74      7.02 o
  -5   2  10      666.41      696.34      7.46 o
  -4   2  10      184.77      178.36      3.62 o
  -3   2  10       20.12       15.66      1.69 o
  -2   2  10     1225.52     1315.78     10.15 o
  -1   2  10      644.74      701.39      8.58 o
   0   2  10       32.59       29.17      2.11 o
   1   2  10       14.96       21.60      1.92 o
   2   2  10      403.51      415.61      5.88 o
   3   2  10      224.88      246.42      5.22 o
   4   2  10       16.09       14.48      3.09 o
   5   2  10       18.44       16.22      3.00 o
   6   2  10      253.62      259.82      6.98 o
   7   2  10      163.66      169.16      5.18 o
   8   2  10        0.70        3.19      2.15 <
 -10   3  10       82.48       86.84      4.65 o
  -9   3  10      205.69      193.11      4.66 o
  -8   3  10      334.02      344.51      6.93 o
  -7   3  10      427.45      451.80      7.74 o
  -6   3  10       42.02       39.06      2.85 o
  -5   3  10      516.15      482.90      6.52 o
  -4   3  10       40.22       32.78      2.27 o
  -3   3  10      123.02      101.56      3.05 o
  -2   3  10       67.56       58.30      2.49 o
  -1   3  10       82.69       92.37      2.90 o
   0   3  10       49.79       37.00      2.13 o
   1   3  10       21.56       20.96      2.10 o
   2   3  10      559.49      579.95      8.10 o
   3   3  10       60.03       62.37      3.91 o
   4   3  10        0.73        5.27      3.37 <
   5   3  10       97.08      104.60      5.10 o
   6   3  10       31.73       39.37      4.10 o
   7   3  10       46.98       44.26      3.35 o
  -9   4  10       80.74       80.83      3.38 o
  -8   4  10        1.09        0.75      2.11 <
  -7   4  10      501.65      507.61      8.50 o
  -6   4  10       13.73       16.92      2.84 o
  -5   4  10       13.20        9.58      1.97 o
  -4   4  10       85.28       78.05      3.02 o
  -3   4  10      100.29       83.80      3.01 o
  -2   4  10      399.48      371.55      5.72 o
  -1   4  10      392.14      381.33      5.35 o
   0   4  10      709.89      727.66      7.41 o
   1   4  10      474.91      489.91      7.39 o
   2   4  10        0.13       -1.57      2.19 <
   3   4  10        4.38       -2.21      2.64 <
   4   4  10       77.14       78.58      4.69 o
   5   4  10       51.79       49.05      3.79 o
   6   4  10        0.18        1.91      3.28 <
   7   4  10       22.88       25.50      3.25 o
  -9   5  10        1.53        2.32      1.76 <
  -8   5  10        0.12       -0.17      2.21 <
  -7   5  10       32.77       31.19      2.85 o
  -6   5  10       23.14       27.79      2.98 o
  -5   5  10      428.00      429.56      7.61 o
  -4   5  10       84.78       92.87      3.45 o
  -3   5  10        0.79       -1.13      2.08 <
  -2   5  10      315.25      275.72      4.90 o
  -1   5  10      725.02      725.97      7.42 o
   0   5  10      680.11      709.56      8.46 o
   1   5  10      100.18      103.05      3.95 o
   2   5  10       68.11       65.32      4.05 o
   3   5  10      259.29      270.58      6.31 o
   4   5  10      144.64      149.83      5.96 o
   5   5  10       94.75       95.41      5.12 o
   6   5  10        2.36        0.82      3.33 <
   7   5  10        0.46       -0.12      3.56 <
  -9   6  10        2.06        4.13      2.44 <
  -8   6  10        0.19        0.43      1.98 <
  -7   6  10      359.39      356.57      7.05 o
  -6   6  10      214.18      238.03      6.40 o
  -5   6  10       12.56       10.12      3.42 <
  -4   6  10      428.92      452.91      9.15 o
  -3   6  10      316.01      298.42      6.83 o
  -2   6  10       46.44       43.07      2.71 o
  -1   6  10     1153.70     1168.26     12.22 o
   0   6  10       31.45       33.11      2.71 o
   1   6  10       90.78       82.53      3.56 o
   2   6  10       12.59       11.60      2.55 o
   3   6  10       80.85       84.70      5.45 o
   4   6  10      270.91      271.74      8.09 o
   5   6  10       50.71       56.09      4.04 o
   6   6  10      108.26      110.52      6.36 o
  -8   7  10        6.10        6.72      2.70 <
  -7   7  10      128.61      117.27      5.05 o
  -6   7  10       79.76       61.36      3.68 o
  -5   7  10       89.14       78.12      5.74 o
  -4   7  10      354.76      375.34      9.60 o
  -3   7  10       74.13       64.31      3.98 o
  -2   7  10      298.52      278.23      6.04 o
  -1   7  10      269.90      265.03      6.91 o
   0   7  10      120.49      115.63      4.55 o
   1   7  10      468.51      446.64      7.77 o
   2   7  10        4.44        4.43      2.22 <
   3   7  10       72.60       55.33      4.43 o
   4   7  10      267.28      252.86      7.28 o
   5   7  10       73.60       71.55      4.92 o
   6   7  10        0.00       -0.89      5.35 <
  -8   8  10       39.76       32.12      3.19 o
  -7   8  10       21.87       22.80      2.47 o
  -6   8  10       11.13        8.52      2.27 o
  -5   8  10       62.84       67.71      4.17 o
  -4   8  10       20.45       16.08      3.57 o
  -3   8  10      237.42      240.10      7.42 o
  -2   8  10      258.36      267.99      7.37 o
  -1   8  10      188.31      192.23      6.83 o
   0   8  10       75.27       88.81      4.69 o
   1   8  10       92.69       79.56      4.66 o
   2   8  10      434.70      411.17      8.95 o
   3   8  10        4.96       -0.46      3.05 <
   4   8  10        0.92       -1.23      3.59 <
   5   8  10       16.47       20.62      3.91 o
  -7   9  10        2.99        3.73      2.12 <
  -6   9  10       70.62       68.59      3.21 o
  -5   9  10       27.58       26.97      2.68 o
  -4   9  10        0.03       -0.31      2.18 <
  -3   9  10       47.00       47.04      4.54 o
  -2   9  10      106.74       99.86      4.94 o
  -1   9  10       51.32       42.16      3.69 o
   0   9  10      411.37      415.29      8.98 o
   1   9  10        0.73       -0.71      2.77 <
   2   9  10        0.32        6.84      2.44 <
   3   9  10      265.14      268.28      7.29 o
   4   9  10       34.94       32.48      3.80 o
   5   9  10       20.33       19.89      4.44 o
  -6  10  10        2.40        0.09      2.10 <
  -5  10  10        3.85        0.64      1.92 <
  -4  10  10       24.15       18.41      3.17 o
  -3  10  10      279.58      284.88      6.92 o
  -2  10  10      172.00      163.99      5.66 o
  -1  10  10        1.22        2.52      2.10 <
   0  10  10        3.51        4.13      2.15 <
   1  10  10        7.73        7.53      2.56 <
   2  10  10       30.50       26.18      2.90 o
   3  10  10      142.37      145.10      6.54 o
   4  10  10      100.19      100.81      4.70 o
  -5  11  10      123.38      142.84      6.57 o
  -4  11  10       36.22       41.10      3.16 o
  -3  11  10       90.68       79.25      3.96 o
  -2  11  10        0.02        1.52      1.92 <
  -1  11  10      120.14      134.09      4.95 o
   0  11  10       71.82       60.30      4.16 o
   1  11  10        1.49        3.27      1.90 <
   2  11  10        0.03        4.05      1.84 <
  -2  12  10        0.07       -8.60      3.90 <
  -1  12  10      124.41      136.41      5.44 o
   0  12  10        4.61        7.35      2.08 o
 -10   1  11        9.39       13.73      1.82 o
  -9   1  11       37.31       41.30      2.81 o
  -8   1  11        0.05       -1.04      2.17 <
  -7   1  11      345.59      361.51      6.44 o
  -6   1  11      266.18      266.27      4.92 o
  -5   1  11        4.56        4.14      1.71 <
  -4   1  11       45.87       50.39      2.39 o
  -3   1  11        1.38       -0.56      1.35 <
  -2   1  11        0.86       -0.77      1.55 <
  -1   1  11     1093.69     1159.41      9.40 o
   0   1  11      479.74      505.97      5.85 o
   1   1  11      615.53      642.46      7.48 o
   2   1  11       38.45       32.65      2.72 o
   3   1  11       31.38       32.02      2.66 o
   4   1  11        2.52        4.45      2.57 <
   5   1  11        1.22       -0.62      2.96 <
   6   1  11        4.94        6.06      2.81 <
   7   1  11        0.51        0.83      2.08 <
 -10   2  11       10.46       17.70      2.67 o
  -9   2  11        4.72        5.61      1.95 <
  -8   2  11      453.62      460.62      7.04 o
  -7   2  11      377.84      387.09      6.64 o
  -6   2  11       57.88       65.03      3.10 o
  -5   2  11      187.90      195.43      4.47 o
  -4   2  11      304.54      318.64      4.60 o
  -3   2  11        8.65        9.81      1.62 o
  -2   2  11        8.46        8.70      1.54 o
  -1   2  11      422.85      408.90      5.89 o
   0   2  11        6.23        4.08      1.49 <
   1   2  11       16.23       17.94      2.25 o
   2   2  11      244.56      265.65      5.32 o
   3   2  11      390.66      408.09      7.67 o
   4   2  11      101.77      100.86      4.71 o
   5   2  11       36.88       38.62      4.05 o
   6   2  11       21.08       18.55      2.90 o
   7   2  11       23.36       21.89      3.20 o
  -9   3  11        3.68        6.06      1.62 o
  -8   3  11        0.63       -1.54      1.82 <
  -7   3  11      351.95      374.58      7.51 o
  -6   3  11       25.64       26.83      2.83 o
  -5   3  11      699.43      721.72      8.16 o
  -4   3  11        3.53        1.37      1.89 <
  -3   3  11      112.62      135.71      3.39 o
  -2   3  11        0.49       -4.05      1.97 <
  -1   3  11       81.47       87.44      2.96 o
   0   3  11      818.30      815.31      7.59 o
   1   3  11      481.57      508.62      7.10 o
   2   3  11      116.75      119.06      4.46 o
   3   3  11      146.85      141.29      5.16 o
   4   3  11       97.94       99.50      5.60 o
   5   3  11      217.60      211.31      6.50 o
   6   3  11       22.09       22.98      3.28 o
   7   3  11        3.14       -3.18      2.72 <
  -9   4  11       61.65       51.94      2.98 o
  -8   4  11       38.72       36.22      3.13 o
  -7   4  11      153.36      144.45      5.15 o
  -6   4  11      756.48      768.09     10.36 o
  -5   4  11       15.41       11.06      2.17 o
  -4   4  11      185.25      196.10      4.51 o
  -3   4  11       35.02       36.96      2.63 o
  -2   4  11        2.55        2.77      2.05 <
  -1   4  11        0.78        3.87      1.74 <
   0   4  11     1908.34     2068.00     12.90 o
   1   4  11        0.36        1.76      2.33 <
   2   4  11       74.52       72.76      3.76 o
   3   4  11      135.33      128.09      4.73 o
   4   4  11       12.94       11.52      3.47 o
   5   4  11      138.08      123.52      5.55 o
   6   4  11       21.81       20.32      3.21 o
   7   4  11       20.95       17.51      3.02 o
  -9   5  11        1.04        1.16      1.60 <
  -8   5  11       44.99       41.67      3.28 o
  -7   5  11       37.70       32.29      3.11 o
  -6   5  11       77.17       84.16      4.17 o
  -5   5  11      127.70      122.20      4.98 o
  -4   5  11      195.54      192.72      4.74 o
  -3   5  11      440.31      430.66      7.11 o
  -2   5  11        0.27        0.82      1.99 <
  -1   5  11      879.39      909.21      9.44 o
   0   5  11      277.52      288.02      5.92 o
   1   5  11      207.55      215.19      6.26 o
   2   5  11      106.87      103.48      4.91 o
   3   5  11       12.53       19.39      2.84 o
   4   5  11       82.78       76.81      5.03 o
   5   5  11        9.23        7.84      3.12 <
   6   5  11       29.64       31.78      4.05 o
  -9   6  11      143.71      158.58      9.49 o
  -8   6  11       15.09       10.85      2.06 o
  -7   6  11        0.94        3.01      1.91 <
  -6   6  11      183.64      162.79      5.11 o
  -5   6  11     1681.63     1763.95     19.56 o
  -4   6  11      369.19      380.65      8.54 o
  -3   6  11       44.79       39.70      3.19 o
  -2   6  11        6.44        7.53      2.18 o
  -1   6  11       72.94       60.80      3.65 o
   0   6  11        0.51       -6.35      2.46 <
   1   6  11      119.20      114.43      4.58 o
   2   6  11       64.04       69.37      4.24 o
   3   6  11      350.11      354.23      8.69 o
   4   6  11      184.59      199.29      7.54 o
   5   6  11        2.15       -1.22      3.37 <
   6   6  11        0.41       -1.97      4.52 <
  -8   7  11       79.80       91.94      4.60 o
  -7   7  11      193.34      218.12      5.70 o
  -6   7  11      693.32      717.10     10.21 o
  -5   7  11       32.32       37.53      4.25 o
  -4   7  11       35.43       28.63      3.52 o
  -3   7  11      289.50      273.67      7.49 o
  -2   7  11       16.60       14.63      2.58 o
  -1   7  11       98.48       94.45      4.82 o
   0   7  11       23.75       21.84      2.83 o
   1   7  11      310.01      311.28      7.45 o
   2   7  11      471.64      441.92      8.87 o
   3   7  11       51.61       45.67      3.56 o
   4   7  11      434.28      434.03      8.61 o
   5   7  11       20.52       13.34      3.08 o
   6   7  11       54.04       64.47     10.63 o
  -7   8  11        3.31        1.14      1.98 <
  -6   8  11       40.74       32.40      2.86 o
  -5   8  11        3.59        1.69      2.35 <
  -4   8  11      101.10       94.00      5.45 o
  -3   8  11      247.58      244.26      6.34 o
  -2   8  11      308.33      318.79      8.58 o
  -1   8  11       84.30       73.09      4.60 o
   0   8  11       33.22       27.81      3.47 o
   1   8  11      206.63      190.89      7.72 o
   2   8  11      277.17      276.91      8.72 o
   3   8  11       57.28       44.14      3.69 o
   4   8  11       23.04       11.95      3.31 o
   5   8  11       14.31       16.01      2.09 o
  -7   9  11       70.41       73.44      7.50 o
  -6   9  11        0.06        1.68      1.58 <
  -5   9  11      236.37      253.08      5.93 o
  -4   9  11      100.51       89.16      4.21 o
  -3   9  11       74.62       65.25      4.42 o
  -2   9  11       92.09       99.28      4.65 o
  -1   9  11      122.80      125.54      5.18 o
   0   9  11       48.60       66.09      4.54 o
   1   9  11      223.08      225.88      7.18 o
   2   9  11      165.70      147.92      6.53 o
   3   9  11       45.31       45.34      3.17 o
   4   9  11       14.30       14.07      1.91 o
  -5  10  11        0.12        1.39      1.82 <
  -4  10  11       25.12       28.59      3.28 o
  -3  10  11        0.38        0.72      2.13 <
  -2  10  11      273.24      292.87      7.53 o
  -1  10  11       94.47       92.52      4.14 o
   0  10  11      111.83      117.57      5.10 o
   1  10  11       19.41       22.68      2.70 o
   2  10  11       11.78       18.36      2.79 o
   3  10  11        0.21        0.48      4.31 <
  -4  11  11       26.06       25.68      2.76 o
  -3  11  11        0.76       -1.46      2.44 <
  -2  11  11       20.72       23.80      2.30 o
  -1  11  11        5.16        7.25      1.91 o
   0  11  11       51.04       58.18      3.70 o
   1  11  11       36.14       39.22      3.01 o
   2  11  11        0.38        3.94      1.80 <
  -9   0  12      306.96      321.06      8.71 o
  -8   0  12        1.01        0.76      3.40 <
  -7   0  12      465.83      511.33      9.85 o
  -6   0  12      216.57      212.82      6.17 o
  -5   0  12      493.66      490.52      8.89 o
  -4   0  12        7.25       11.03      2.33 o
  -3   0  12       17.11       18.11      2.28 o
  -2   0  12      302.29      299.64      7.60 o
  -1   0  12      992.46     1049.58     13.50 o
   0   0  12        7.87       10.97      2.05 o
   1   0  12      399.10      427.66      8.69 o
   2   0  12      567.94      587.90     11.98 o
   3   0  12      187.79      189.56      8.01 o
   4   0  12       27.00       27.61      4.76 o
   5   0  12       31.41       29.68      4.96 o
   6   0  12     1072.24     1132.87     19.75 o
   7   0  12       28.32       30.97      3.65 o
  -9   1  12       82.42       82.77      3.40 o
  -8   1  12      389.52      392.72      7.31 o
  -7   1  12      104.17      100.70      3.73 o
  -6   1  12      473.88      480.81      7.05 o
  -5   1  12      261.58      270.59      4.94 o
  -4   1  12       20.17       23.69      2.09 o
  -3   1  12      762.75      796.68      7.63 o
  -2   1  12      302.70      303.10      4.56 o
  -1   1  12      390.40      375.56      5.42 o
   0   1  12      268.82      296.08      4.80 o
   1   1  12      424.94      434.52      6.73 o
   2   1  12       15.83       19.65      2.33 o
   3   1  12       19.63       19.02      2.67 o
   4   1  12       30.83       26.04      3.30 o
   5   1  12       54.77       52.21      4.35 o
   6   1  12       28.38       30.66      3.20 o
   7   1  12      125.69      129.13      5.03 o
  -9   2  12        5.07        4.05      1.82 <
  -8   2  12       61.11       55.62      2.99 o
  -7   2  12      506.35      528.01      7.61 o
  -6   2  12      226.04      242.56      5.64 o
  -5   2  12       90.69       88.73      3.25 o
  -4   2  12       12.88       13.49      1.74 o
  -3   2  12        9.10        8.29      1.82 o
  -2   2  12      259.24      279.83      5.06 o
  -1   2  12        7.00        6.63      1.78 o
   0   2  12      153.92      162.67      4.01 o
   1   2  12      357.34      349.96      6.45 o
   2   2  12        1.62        4.55      2.52 <
   3   2  12       13.37       18.19      2.78 o
   4   2  12       85.24       86.77      4.58 o
   5   2  12        0.20        2.17      3.02 <
   6   2  12      261.09      266.78      7.24 o
   7   2  12       39.98       43.08      3.18 o
  -9   3  12        2.05        3.60      1.77 <
  -8   3  12       62.60       60.27      3.18 o
  -7   3  12        3.98        3.24      2.22 <
  -6   3  12      269.29      283.19      6.39 o
  -5   3  12        0.82        3.37      2.02 <
  -4   3  12      272.68      267.96      5.26 o
  -3   3  12       29.62       35.78      2.35 o
  -2   3  12      394.61      386.39      6.68 o
  -1   3  12        7.32        6.10      1.67 o
   0   3  12        0.37        1.60      1.91 <
   1   3  12       45.28       45.31      3.25 o
   2   3  12      548.37      553.76      8.74 o
   3   3  12      206.55      200.52      7.35 o
   4   3  12        0.83        0.86      2.89 <
   5   3  12       38.20       39.11      4.12 o
   6   3  12        3.14        3.54      2.69 <
   7   3  12       75.80       77.24      5.53 o
  -9   4  12        0.60        1.79      1.56 <
  -8   4  12       16.00       25.44      2.49 o
  -7   4  12      347.09      343.54      7.33 o
  -6   4  12      287.43      296.71      6.60 o
  -5   4  12       93.80      100.80      3.59 o
  -4   4  12       77.43       76.11      3.60 o
  -3   4  12     1780.91     1868.58     15.27 o
  -2   4  12       19.85       16.51      2.46 o
  -1   4  12       27.63       28.05      2.22 o
   0   4  12       48.34       43.89      2.83 o
   1   4  12       44.18       44.96      3.46 o
   2   4  12       18.19       17.86      3.21 o
   3   4  12       19.43       20.59      2.59 o
   4   4  12       13.24       13.97      4.10 o
   5   4  12      370.89      366.02      8.42 o
   6   4  12        2.80        1.56      2.99 <
  -9   5  12       15.98       22.84      3.17 o
  -8   5  12        0.02        1.31      1.96 <
  -7   5  12      120.46      113.86      4.71 o
  -6   5  12       66.83       59.12      4.47 o
  -5   5  12      594.83      617.83     10.07 o
  -4   5  12      147.54      137.39      4.64 o
  -3   5  12       74.51       66.87      3.58 o
  -2   5  12      544.56      513.43      8.12 o
  -1   5  12      111.93       98.82      3.73 o
   0   5  12      192.97      193.12      5.08 o
   1   5  12      932.66      989.65     13.32 o
   2   5  12       94.81       93.23      5.34 o
   3   5  12      604.89      647.12     12.31 o
   4   5  12       83.46       88.41      6.00 o
   5   5  12       10.21        7.71      3.68 <
   6   5  12      180.31      181.41      5.95 o
  -8   6  12       52.28       50.15      3.55 o
  -7   6  12        7.83        3.13      2.02 <
  -6   6  12      164.77      135.21      5.48 o
  -5   6  12       12.21       13.90      3.24 o
  -4   6  12     1224.03     1313.27     15.58 o
  -3   6  12      392.45      418.57      8.48 o
  -2   6  12      649.21      646.08     10.00 o
  -1   6  12        0.16        0.63      2.35 <
   0   6  12      582.59      615.62     10.29 o
   1   6  12      230.55      239.86      7.63 o
   2   6  12        0.59        4.37      2.98 <
   3   6  12       10.60       13.10      3.60 o
   4   6  12       40.26       40.44      3.31 o
   5   6  12       21.22       18.78      4.22 o
   6   6  12       76.79       97.71     11.43 o
  -8   7  12        0.10        2.19      2.24 <
  -7   7  12       13.89       17.12      2.27 o
  -6   7  12      370.81      360.40      7.25 o
  -5   7  12       32.78       22.94      3.37 o
  -4   7  12       73.76       74.24      4.91 o
  -3   7  12      508.54      547.77      9.70 o
  -2   7  12      212.52      216.53      5.65 o
  -1   7  12       39.11       36.43      3.46 o
   0   7  12       85.66       72.27      4.41 o
   1   7  12      108.15      107.29      4.90 o
   2   7  12        0.00        1.93      3.30 <
   3   7  12       13.84       18.71      4.07 o
   4   7  12        9.42       11.41      2.12 o
   5   7  12        0.03       -2.53      3.33 <
  -7   8  12        0.60       -7.43      2.00 <
  -6   8  12      149.61      141.05      5.20 o
  -5   8  12       15.16       16.89      2.44 o
  -4   8  12        0.78       -1.01      2.41 <
  -3   8  12      136.24      132.22      4.96 o
  -2   8  12      104.55      107.56      4.92 o
  -1   8  12       79.72       68.93      4.30 o
   0   8  12       38.20       38.03      3.40 o
   1   8  12       15.66       10.25      3.23 o
   2   8  12       78.72       70.94      4.38 o
   3   8  12       33.14       29.45      2.90 o
   4   8  12        7.00       14.09      2.02 o
  -6   9  12        2.31        3.49      1.42 <
  -5   9  12       25.21       18.70      2.06 o
  -4   9  12      121.16      115.23      4.93 o
  -3   9  12        0.47       -1.45      3.21 <
  -2   9  12       11.16        7.93      2.21 o
  -1   9  12        7.93       12.03      2.47 o
   0   9  12      105.92       99.87      5.04 o
   1   9  12        0.87        1.80      2.38 <
   2   9  12        0.04       -3.10      2.70 <
   3   9  12      160.35      180.47      7.06 o
   4   9  12       89.15       86.22      7.29 o
  -5  10  12        3.21        4.59      1.75 <
  -4  10  12       47.21       47.60      3.48 o
  -3  10  12        5.68        7.93      2.84 <
  -2  10  12       84.56       74.98      3.97 o
  -1  10  12       31.14       27.05      2.51 o
   0  10  12       42.27       60.39      3.62 o
   1  10  12       57.64       53.32      3.20 o
   2  10  12        4.67        4.78      1.94 <
  -3  11  12       39.09       39.98      3.24 o
  -2  11  12       47.09       54.22      3.18 o
  -1  11  12       55.87       50.93      3.17 o
   0  11  12        1.15       -0.66      1.63 <
   1  11  12        5.47        0.25      2.67 <
  -9   1  13        2.59        4.61      2.02 <
  -8   1  13      428.70      452.22      8.93 o
  -7   1  13      399.72      407.77      7.46 o
  -6   1  13      120.32      126.98      4.06 o
  -5   1  13      226.95      218.09      4.57 o
  -4   1  13        0.45        0.44      1.68 <
  -3   1  13      217.43      227.86      4.70 o
  -2   1  13       20.34       22.10      2.12 o
  -1   1  13       20.57       18.13      2.09 o
   0   1  13        5.07        3.11      1.84 <
   1   1  13      160.59      160.65      4.73 o
   2   1  13       65.26       67.38      3.75 o
   3   1  13       93.36       97.90      4.49 o
   4   1  13      147.96      149.65      5.58 o
   5   1  13      366.54      392.29      8.51 o
   6   1  13      135.22      144.38      4.92 o
  -9   2  13       27.14       23.23      2.17 o
  -8   2  13        6.40        4.07      1.76 <
  -7   2  13     1216.96     1320.96     12.43 o
  -6   2  13       30.72       31.38      2.87 o
  -5   2  13       50.45       53.90      2.79 o
  -4   2  13      759.21      754.20      7.81 o
  -3   2  13      483.21      477.84      6.93 o
  -2   2  13        2.41        2.13      1.97 <
  -1   2  13      116.17      116.74      3.53 o
   0   2  13      567.52      603.68      7.73 o
   1   2  13        0.36        0.75      2.42 <
   2   2  13      209.07      219.06      6.06 o
   3   2  13      111.55      114.16      5.13 o
   4   2  13      495.74      500.57     10.25 o
   5   2  13       12.26        8.06      3.37 <
   6   2  13       32.87       35.68      3.12 o
  -9   3  13        6.81        1.72      2.09 <
  -8   3  13        2.58        3.96      1.78 <
  -7   3  13        0.34        1.22      1.98 <
  -6   3  13       38.60       30.02      2.82 o
  -5   3  13        2.85        6.17      2.25 <
  -4   3  13       71.60       69.90      3.02 o
  -3   3  13       24.36       24.25      2.73 o
  -2   3  13      194.39      193.21      5.02 o
  -1   3  13      856.21      897.04      9.70 o
   0   3  13       39.92       37.88      2.89 o
   1   3  13        2.18        4.94      2.40 <
   2   3  13      181.40      190.84      6.75 o
   3   3  13       63.06       63.02      4.17 o
   4   3  13       19.98       21.86      3.68 o
   5   3  13        3.67        5.27      3.22 <
   6   3  13       31.90       34.30      3.37 o
  -9   4  13      233.16      282.13      7.25 o
  -8   4  13       20.75       16.47      2.17 o
  -7   4  13      105.11      102.38      3.65 o
  -6   4  13       37.08       30.46      2.93 o
  -5   4  13      562.76      566.93      8.08 o
  -4   4  13        0.13       -1.64      1.97 <
  -3   4  13        0.18        0.93      2.51 <
  -2   4  13      550.80      576.35      8.49 o
  -1   4  13      369.24      386.09      6.46 o
   0   4  13     1451.92     1527.40     14.27 o
   1   4  13        6.55        8.54      3.08 <
   2   4  13      696.05      733.12     12.91 o
   3   4  13      204.25      211.43      7.74 o
   4   4  13      148.45      141.49      6.77 o
   5   4  13        3.64        3.71      3.79 <
   6   4  13        0.33        2.83      2.42 <
  -8   5  13       25.65       23.26      2.35 o
  -7   5  13        6.00        6.11      2.14 <
  -6   5  13       57.34       62.04      4.72 o
  -5   5  13      160.38      153.59      4.90 o
  -4   5  13      540.05      550.02      8.78 o
  -3   5  13      124.53      114.10      4.94 o
  -2   5  13      257.85      256.61      5.78 o
  -1   5  13      149.01      156.19      4.61 o
   0   5  13      264.84      259.47      6.74 o
   1   5  13      103.21      101.61      5.95 o
   2   5  13      230.19      231.63      7.38 o
   3   5  13       99.67       96.56      6.00 o
   4   5  13       41.97       41.75      5.17 o
   5   5  13      118.16      114.99      5.67 o
  -8   6  13       33.00       32.41      2.83 o
  -7   6  13        0.50        0.70      2.02 <
  -6   6  13        4.17        8.31      2.48 o
  -5   6  13        2.42       -0.66      2.80 <
  -4   6  13      736.97      780.22     11.72 o
  -3   6  13     1008.16     1046.34     14.61 o
  -2   6  13      993.36      998.71     13.11 o
  -1   6  13     1163.55     1290.23     13.86 o
   0   6  13      233.60      246.54      6.96 o
   1   6  13       27.40       23.44      3.28 o
   2   6  13      116.71      112.54      5.30 o
   3   6  13       64.66       51.81      5.78 o
   4   6  13        9.89        2.48      2.00 <
   5   6  13        5.92        2.54      1.76 <
  -7   7  13      185.99      219.30      5.78 o
  -6   7  13        0.18       -4.66      1.87 <
  -5   7  13       18.72       19.22      3.01 o
  -4   7  13       40.69       37.79      3.02 o
  -3   7  13        0.04       -1.86      2.32 <
  -2   7  13       44.74       35.58      3.39 o
  -1   7  13        7.28        9.53      2.54 o
   0   7  13       83.69       84.91      4.15 o
   1   7  13       23.77       18.78      3.00 o
   2   7  13       20.64        9.97      3.63 <
   3   7  13        9.99        8.43      2.15 o
   4   7  13      276.26      296.65      6.11 o
  -7   8  13       24.47       27.76      2.64 o
  -6   8  13       93.17       99.08      3.71 o
  -5   8  13        2.98        0.70      1.83 <
  -4   8  13      155.50      173.86      5.65 o
  -3   8  13        0.05        0.64      2.38 <
  -2   8  13       95.22       98.75      4.57 o
  -1   8  13       30.00       31.36      2.86 o
   0   8  13       29.86       27.61      3.10 o
   1   8  13       11.84       10.14      2.70 o
   2   8  13        2.04        2.46      2.15 <
   3   8  13       17.12       11.35      2.44 o
   4   8  13        6.43        2.28      6.18 <
  -6   9  13        2.77       -2.59      3.01 <
  -5   9  13       37.39       36.26      2.28 o
  -4   9  13        0.10       -2.29      2.04 <
  -3   9  13       23.39       18.54      3.73 o
  -2   9  13       18.71       24.13      2.88 o
  -1   9  13      145.46      157.74      5.08 o
   0   9  13      120.64      138.82      5.41 o
   1   9  13       20.79       20.09      3.08 o
   2   9  13       18.50       15.91      2.96 o
   3   9  13       18.28       22.58      2.82 o
  -4  10  13        6.42       17.52      3.05 o
  -3  10  13        0.11        2.38      2.10 <
  -2  10  13       16.73       17.11      2.47 o
  -1  10  13        2.23       -3.45      1.86 <
   0  10  13        0.11       -3.98      1.77 <
   1  10  13       20.95       16.45      2.78 o
   2  10  13       70.55       76.33      5.00 o
  -9   0  14       33.76       38.01      3.50 o
  -8   0  14      286.74      314.25     11.44 o
  -7   0  14       14.26       13.00      3.04 o
  -6   0  14     1676.24     1684.46     18.00 o
  -5   0  14        3.23        5.45      2.41 <
  -4   0  14      135.43      154.38      5.43 o
  -3   0  14     1102.56     1129.28     13.59 o
  -2   0  14       78.27       66.03      4.06 o
  -1   0  14       19.92       13.94      2.71 o
   0   0  14      161.45      152.93      6.46 o
   1   0  14       16.48       14.98      3.98 o
   2   0  14        9.74       12.33      4.73 <
   3   0  14       73.65       75.89      6.33 o
   4   0  14       57.43       68.11      6.07 o
   5   0  14       68.25       67.48      5.98 o
   6   0  14      786.44      891.35     17.19 o
  -9   1  14        2.53        0.23      1.83 <
  -8   1  14        4.95        2.41      2.35 <
  -7   1  14        5.61        6.04      2.18 <
  -6   1  14       48.97       49.47      2.84 o
  -5   1  14       50.85       56.41      2.84 o
  -4   1  14        0.03        0.73      1.66 <
  -3   1  14      704.90      710.13      8.69 o
  -2   1  14      174.71      168.54      4.30 o
  -1   1  14        0.01        0.05      1.80 <
   0   1  14        0.09        0.42      1.93 <
   1   1  14       54.93       45.52      3.58 o
   2   1  14       73.43       75.63      4.36 o
   3   1  14       18.33       21.24      3.03 o
   4   1  14        7.02        2.47      2.81 <
   5   1  14        1.30        0.70      2.44 <
   6   1  14      119.00      112.42      5.01 o
  -9   2  14        2.76        4.65      2.08 <
  -8   2  14       13.35       10.28      2.13 o
  -7   2  14       46.28       52.78      2.96 o
  -6   2  14       21.45       15.91      2.29 o
  -5   2  14       29.52       29.87      2.48 o
  -4   2  14        8.52        9.21      1.86 o
  -3   2  14       30.83       27.58      2.63 o
  -2   2  14        5.74        6.58      2.31 <
  -1   2  14      778.48      797.30      9.57 o
   0   2  14      252.50      242.49      6.13 o
   1   2  14        1.18       -1.35      2.88 <
   2   2  14      245.14      261.33      6.88 o
   3   2  14        5.74        4.86      2.68 <
   4   2  14       25.51       29.77      3.76 o
   5   2  14       13.46       13.07      3.11 o
   6   2  14        0.82        0.34      2.05 <
  -9   3  14       14.79       14.79      2.88 o
  -8   3  14      238.32      243.17      5.46 o
  -7   3  14       89.22       84.03      3.88 o
  -6   3  14      106.56      113.27      4.33 o
  -5   3  14      428.98      445.41      7.84 o
  -4   3  14        0.31        0.22      1.90 <
  -3   3  14       90.99       97.83      3.94 o
  -2   3  14       61.72       60.37      3.37 o
  -1   3  14      280.24      267.13      5.71 o
   0   3  14        1.23        2.79      2.37 <
   1   3  14       93.30       96.44      4.76 o
   2   3  14        1.43        0.31      2.90 <
   3   3  14      257.93      253.58      7.61 o
   4   3  14       73.64       77.92      5.22 o
   5   3  14        5.08        3.94      3.20 <
   6   3  14        5.24        1.84      3.24 <
  -8   4  14        2.63        1.67      1.70 <
  -7   4  14       19.61       14.90      2.33 o
  -6   4  14        7.66        9.16      2.47 o
  -5   4  14      310.17      330.82      6.76 o
  -4   4  14      395.08      413.39      7.51 o
  -3   4  14      156.03      141.83      5.45 o
  -2   4  14     1848.73     1891.49     15.96 o
  -1   4  14       24.74       23.16      2.74 o
   0   4  14     1179.80     1231.29     15.05 o
   1   4  14       84.68       83.87      5.27 o
   2   4  14       39.71       28.82      3.60 o
   3   4  14       60.12       64.83      4.18 o
   4   4  14       65.72       62.94      4.89 o
   5   4  14       86.07       81.10      4.58 o
  -8   5  14       32.00       35.14      2.46 o
  -7   5  14       29.96       25.61      2.52 o
  -6   5  14      213.48      220.01      7.26 o
  -5   5  14      144.26      133.24      4.62 o
  -4   5  14      279.42      275.68      7.50 o
  -3   5  14      328.46      327.39      7.92 o
  -2   5  14     1075.09     1121.26     14.01 o
  -1   5  14      606.98      629.13      9.35 o
   0   5  14       77.66       76.76      4.70 o
   1   5  14        7.34        5.68      2.81 <
   2   5  14       22.92       21.09      3.43 o
   3   5  14       25.35       25.94      3.96 o
   4   5  14       26.11       22.10      3.86 o
   5   5  14       37.87       40.17      3.74 o
  -8   6  14       46.94       45.66      3.21 o
  -7   6  14        0.02       -1.41      1.85 <
  -6   6  14       42.82       34.90      3.20 o
  -5   6  14       17.56       13.92      2.48 o
  -4   6  14      187.32      180.75      6.56 o
  -3   6  14      136.31      137.29      5.88 o
  -2   6  14      216.29      223.79      6.45 o
  -1   6  14     1003.02     1038.98     12.13 o
   0   6  14        6.03        6.13      2.41 <
   1   6  14       96.59       91.70      4.91 o
   2   6  14      151.00      162.59      5.96 o
   3   6  14       70.72       69.97      4.20 o
   4   6  14      344.35      344.15      8.72 o
  -7   7  14        0.01       -2.10      1.44 <
  -6   7  14        0.24       -1.34      1.64 <
  -5   7  14       99.49       91.09      4.19 o
  -4   7  14      191.19      176.05      5.79 o
  -3   7  14        1.72       -2.38      2.27 <
  -2   7  14      449.39      453.27      9.32 o
  -1   7  14      500.94      530.10      8.98 o
   0   7  14       16.34       16.95      2.56 o
   1   7  14      304.85      348.04      7.98 o
   2   7  14      209.51      207.22      5.98 o
   3   7  14        5.73        6.01      1.99 o
   4   7  14       19.40       23.31      3.54 o
  -6   8  14        0.93        1.39      1.50 <
  -5   8  14        0.91        1.92      1.57 <
  -4   8  14      137.38      145.97      5.47 o
  -3   8  14       37.67       38.39      3.04 o
  -2   8  14       10.21       11.55      2.45 o
  -1   8  14      221.94      211.06      6.05 o
   0   8  14       69.28       62.34      3.68 o
   1   8  14      142.53      128.28      5.22 o
   2   8  14       21.93       20.34      2.46 o
   3   8  14        8.34        4.73      1.77 <
  -5   9  14       43.35       62.54      3.88 o
  -4   9  14       32.28       39.94      3.89 o
  -3   9  14       19.39       18.31      3.29 o
  -2   9  14        0.00        1.72      1.76 <
  -1   9  14      303.07      334.55      7.51 o
   0   9  14       75.68       74.38      3.82 o
   1   9  14       16.15       21.08      3.21 o
   2   9  14        2.15        5.67      2.04 <
  -4  10  14       66.12       73.01      4.85 o
  -3  10  14       23.26       34.58      3.17 o
  -2  10  14       27.92       33.09      4.09 o
  -1  10  14        1.94        4.47      1.97 <
   0  10  14       16.14       20.32      3.26 o
  -9   1  15        0.00        0.16      1.67 <
  -8   1  15      150.86      147.87      4.87 o
  -7   1  15       95.83      107.19      3.94 o
  -6   1  15      774.34      774.50      8.74 o
  -5   1  15      173.81      181.05      4.53 o
  -4   1  15       45.93       42.28      2.80 o
  -3   1  15        3.86        7.54      2.03 o
  -2   1  15      217.19      219.64      4.73 o
  -1   1  15        2.22       -0.99      1.76 <
   0   1  15      109.98      112.72      4.56 o
   1   1  15      303.67      329.53      8.79 o
   2   1  15       75.71       74.94      5.40 o
   3   1  15       11.54        5.07      3.10 <
   4   1  15       10.08        7.28      2.98 <
   5   1  15       82.05       76.93      4.60 o
  -9   2  15      114.21      113.08      5.39 o
  -8   2  15        1.31        2.62      1.81 <
  -7   2  15        1.41        2.79      1.81 <
  -6   2  15        3.48        2.75      2.07 <
  -5   2  15       94.46      105.24      3.94 o
  -4   2  15      204.61      191.29      5.19 o
  -3   2  15        2.26       -0.59      2.26 <
  -2   2  15       56.34       56.87      3.46 o
  -1   2  15      333.98      343.95      7.26 o
   0   2  15       65.02       53.35      3.43 o
   1   2  15       32.25       41.30      3.97 o
   2   2  15      140.89      139.44      5.52 o
   3   2  15       28.28       26.60      3.94 o
   4   2  15       83.96       83.64      5.00 o
   5   2  15      245.96      283.53      7.72 o
  -8   3  15      178.05      159.97      4.57 o
  -7   3  15       85.59       75.41      3.44 o
  -6   3  15      716.71      725.04      9.67 o
  -5   3  15       79.89       73.35      3.60 o
  -4   3  15        4.29        4.14      2.42 <
  -3   3  15       25.34       30.39      3.28 o
  -2   3  15       43.06       43.12      3.35 o
  -1   3  15        8.04        9.47      2.70 o
   0   3  15      364.89      381.49      8.10 o
   1   3  15       44.98       43.53      3.81 o
   2   3  15      296.09      293.45      8.37 o
   3   3  15      154.39      147.12      6.97 o
   4   3  15        1.05        1.49      2.82 <
   5   3  15      113.79      103.04      4.77 o
  -8   4  15        3.08        1.35      1.60 <
  -7   4  15      150.57      168.53      5.08 o
  -6   4  15       43.91       51.47      3.57 o
  -5   4  15       65.79       61.36      3.36 o
  -4   4  15        1.32        0.75      2.59 <
  -3   4  15       41.47       45.39      3.22 o
  -2   4  15       92.83       90.81      4.31 o
  -1   4  15        1.75        2.07      2.68 <
   0   4  15        0.19       -2.90      2.56 <
   1   4  15       21.66       21.80      3.54 o
   2   4  15      387.00      399.16      9.36 o
   3   4  15       58.36       57.63      5.04 o
   4   4  15       66.65       61.00      5.79 o
   5   4  15       18.77       23.37      3.91 o
  -8   5  15       12.58       12.76      2.20 o
  -7   5  15        5.02        4.50      1.77 <
  -6   5  15        9.19        6.31      2.11 <
  -5   5  15      214.95      203.92      5.44 o
  -4   5  15       81.95       80.40      4.21 o
  -3   5  15       16.57       12.55      2.86 o
  -2   5  15       74.81       63.82      4.17 o
  -1   5  15      104.97       98.06      4.60 o
   0   5  15       93.49       72.87      4.32 o
   1   5  15        0.00       -1.77      2.77 <
   2   5  15       47.08       42.34      3.68 o
   3   5  15       95.95       95.59      4.93 o
   4   5  15      223.50      266.41      9.27 o
  -7   6  15        5.44        1.86      1.71 <
  -6   6  15        0.55        1.05      2.06 <
  -5   6  15       15.85        8.54      2.73 o
  -4   6  15       11.63       13.40      2.52 o
  -3   6  15        3.07        1.60      2.46 <
  -2   6  15       40.07       47.82      3.84 o
  -1   6  15       94.48       94.86      4.34 o
   0   6  15       34.80       26.57      3.20 o
   1   6  15      108.02      119.05      5.15 o
   2   6  15       72.07       63.57      3.84 o
   3   6  15       17.97       15.43      3.64 o
   4   6  15      180.96      183.12      6.50 o
  -7   7  15        1.21       -2.26      2.56 <
  -6   7  15       15.24       13.14      1.65 o
  -5   7  15        2.24        4.72      2.28 <
  -4   7  15      127.09      126.26      4.40 o
  -3   7  15       67.42       67.05      3.90 o
  -2   7  15       60.91       58.10      4.18 o
  -1   7  15      138.21      134.07      5.69 o
   0   7  15       61.41       57.15      3.62 o
   1   7  15      378.36      403.53      8.02 o
   2   7  15       12.87       10.20      1.99 o
   3   7  15      107.10      101.36      3.82 o
  -6   8  15       44.34       39.74      5.25 o
  -5   8  15      105.10      101.11      3.86 o
  -4   8  15       99.62      112.29      4.09 o
  -3   8  15       33.64       34.02      3.00 o
  -2   8  15       45.49       54.54      3.59 o
  -1   8  15        0.52        3.93      2.07 <
   0   8  15       37.13       40.28      3.12 o
   1   8  15        8.85        5.79      1.95 <
   2   8  15        0.42        0.90      2.13 <
  -4   9  15       19.21       26.70      2.55 o
  -3   9  15        7.22       10.86      2.77 o
  -2   9  15       17.90        9.72      1.89 o
  -1   9  15        2.33        7.67      2.44 o
   0   9  15      134.15      142.79      5.13 o
   1   9  15      198.88      207.34      8.26 o
  -8   0  16       68.57       69.11      5.13 o
  -7   0  16       13.04        8.43      2.92 <
  -6   0  16      141.75      142.35      5.52 o
  -5   0  16      110.09       96.11      5.99 o
  -4   0  16       51.37       42.26      4.04 o
  -3   0  16      699.48      715.28     11.43 o
  -2   0  16      682.14      659.39     11.11 o
  -1   0  16      488.45      508.78     11.89 o
   0   0  16      233.02      230.90      8.92 o
   1   0  16      408.61      380.69     13.91 o
   2   0  16      491.95      532.02     16.35 o
   3   0  16      241.95      249.84     11.19 o
   4   0  16       37.81       33.14      4.97 o
   5   0  16       22.38       24.21      8.13 <
  -8   1  16       22.59       16.61      2.31 o
  -7   1  16        3.96        4.33      1.64 <
  -6   1  16        2.56        4.12      2.03 <
  -5   1  16       52.41       50.67      2.98 o
  -4   1  16      727.36      710.45      9.44 o
  -3   1  16       23.37       18.53      2.34 o
  -2   1  16      353.70      343.64      6.67 o
  -1   1  16       49.32       42.80      2.92 o
   0   1  16      418.44      430.79      8.47 o
   1   1  16      100.65       84.46      4.65 o
   2   1  16        7.44        7.46      3.67 <
   3   1  16       39.77       37.77      4.12 o
   4   1  16      171.07      164.37      7.45 o
   5   1  16      150.65      163.61     10.49 o
  -8   2  16        5.54        3.11      1.86 <
  -7   2  16       13.89       12.09      1.83 o
  -6   2  16      256.33      253.28      5.80 o
  -5   2  16       25.50       25.31      2.66 o
  -4   2  16        7.02        7.29      2.00 o
  -3   2  16       96.52      107.53      4.54 o
  -2   2  16       30.88       29.46      3.04 o
  -1   2  16      336.31      355.08      7.99 o
   0   2  16        0.56        4.55      2.68 <
   1   2  16      468.97      441.69      9.21 o
   2   2  16       65.09       52.60      4.74 o
   3   2  16      101.30       99.99      6.95 o
   4   2  16       11.63       13.93      3.78 o
   5   2  16        1.89        2.58      4.18 <
  -8   3  16        0.87        1.55      1.94 <
  -7   3  16       60.58       58.67      3.16 o
  -6   3  16       16.18       16.61      2.34 o
  -5   3  16       20.60       21.71      3.03 o
  -4   3  16      566.81      579.74      8.60 o
  -3   3  16        3.70        4.45      2.68 <
  -2   3  16      325.12      337.92      7.60 o
  -1   3  16      119.14      128.38      5.24 o
   0   3  16      335.25      323.31      8.10 o
   1   3  16        4.30        6.19      2.89 <
   2   3  16      121.91      130.46      5.69 o
   3   3  16      109.70      116.40      6.94 o
   4   3  16        1.34        3.54      3.69 <
  -8   4  16        0.22       12.19      3.12 o
  -7   4  16        9.48        8.60      1.80 o
  -6   4  16       59.13       49.95      3.28 o
  -5   4  16        4.41        2.46      2.13 <
  -4   4  16        4.77        5.41      2.09 <
  -3   4  16      922.48      928.45     11.76 o
  -2   4  16       59.39       59.48      3.94 o
  -1   4  16      583.84      616.15     10.19 o
   0   4  16      464.91      454.27      7.83 o
   1   4  16       39.48       35.71      3.74 o
   2   4  16      189.54      192.98      6.33 o
   3   4  16       98.45      100.18      5.72 o
   4   4  16       19.97       29.68      4.63 o
  -7   5  16       15.67       15.27      1.94 o
  -6   5  16       45.76       49.07      3.09 o
  -5   5  16       59.87       59.57      4.64 o
  -4   5  16       15.89       15.66      2.81 o
  -3   5  16       70.68       73.99      3.72 o
  -2   5  16       11.34       10.38      2.52 o
  -1   5  16       24.54       21.29      2.44 o
   0   5  16      216.21      241.27      6.06 o
   1   5  16      245.67      248.37      7.02 o
   2   5  16       23.13       21.28      2.79 o
   3   5  16      172.36      174.84      5.68 o
   4   5  16       19.08       18.15      4.04 o
  -7   6  16       97.07       94.86      5.78 o
  -6   6  16        0.00        1.40      1.92 <
  -5   6  16        0.55       -0.29      2.37 <
  -4   6  16        1.91        2.91      2.07 <
  -3   6  16        0.10        1.61      2.08 <
  -2   6  16      111.39      115.48      4.58 o
  -1   6  16        0.00        1.87      1.84 <
   0   6  16      386.68      370.96      7.29 o
   1   6  16        2.91        6.78      2.26 o
   2   6  16        5.11        3.87      1.94 <
   3   6  16        6.91        5.81      2.22 <
  -6   7  16       19.65       26.36      2.47 o
  -5   7  16        1.97       -0.19      1.84 <
  -4   7  16       19.03       15.58      2.28 o
  -3   7  16        6.26        2.91      1.86 <
  -2   7  16       71.47       61.86      3.49 o
  -1   7  16       66.80       58.72      3.83 o
   0   7  16       19.13       16.97      2.22 o
   1   7  16        4.45        3.80      1.68 <
   2   7  16        0.46        1.11      1.55 <
  -5   8  16      131.16      140.09      6.47 o
  -4   8  16       13.44       15.55      2.28 o
  -3   8  16       34.05       29.65      2.61 o
  -2   8  16        5.79        5.00      1.79 <
  -1   8  16        2.38       -2.66      1.69 <
   0   8  16      118.40      117.27      4.32 o
   1   8  16        1.96        5.62      2.17 <
  -3   9  16        2.72        8.25      2.65 o
  -2   9  16       32.24       32.45      3.78 o
  -1   9  16       52.26       59.18      4.68 o
  -8   1  17        0.91        1.37      2.70 <
  -7   1  17      124.52      117.77      3.61 o
  -6   1  17        4.79        7.02      1.96 o
  -5   1  17       17.13       19.19      2.68 o
  -4   1  17      123.59      119.58      4.08 o
  -3   1  17       10.78       13.89      2.40 o
  -2   1  17      118.88      105.79      4.12 o
  -1   1  17       16.29       11.14      2.32 o
   0   1  17       56.47       44.37      3.68 o
   1   1  17       43.28       39.75      3.29 o
   2   1  17      122.18      134.05      5.69 o
   3   1  17      121.46      114.40      5.67 o
   4   1  17      152.89      152.38      6.53 o
  -8   2  17       44.24       52.94      5.57 o
  -7   2  17       11.76        5.31      1.77 <
  -6   2  17       18.67       33.61      3.08 o
  -5   2  17       57.01       56.98      3.29 o
  -4   2  17      113.13       99.20      3.83 o
  -3   2  17       33.78       24.47      2.61 o
  -2   2  17       57.31       49.19      3.10 o
  -1   2  17      639.93      664.01     10.34 o
   0   2  17        1.47        3.46      2.82 <
   1   2  17      157.68      141.61      5.82 o
   2   2  17      388.98      425.22     11.66 o
   3   2  17       19.53       22.11      4.09 o
   4   2  17      387.96      432.57     12.60 o
  -7   3  17       97.44       96.40      3.43 o
  -6   3  17      132.85      119.00      4.50 o
  -5   3  17       11.89       12.94      2.67 o
  -4   3  17        9.12        7.88      1.94 o
  -3   3  17        3.97        3.24      2.01 <
  -2   3  17      217.11      231.05      6.10 o
  -1   3  17      312.75      308.67      7.87 o
   0   3  17      196.11      204.83      6.76 o
   1   3  17       11.86        3.79      3.25 <
   2   3  17       35.59       38.51      4.75 o
   3   3  17        2.27        5.89      2.87 <
   4   3  17       26.65       24.49      4.13 o
  -7   4  17        9.64       12.07      1.96 o
  -6   4  17       41.70       44.02      3.22 o
  -5   4  17      102.15      102.79      5.15 o
  -4   4  17        1.31        0.84      1.91 <
  -3   4  17       32.27       24.82      2.63 o
  -2   4  17      334.12      335.72      8.50 o
  -1   4  17        0.10       -1.14      2.48 <
   0   4  17       24.18       18.19      2.77 o
   1   4  17        0.59        0.94      2.49 <
   2   4  17        0.04       -0.14      3.05 <
   3   4  17        1.39        7.73      3.42 <
  -7   5  17      117.43      105.99      5.55 o
  -6   5  17       14.42       16.52      2.54 o
  -5   5  17        7.11        6.15      2.32 <
  -4   5  17       45.19       45.76      3.43 o
  -3   5  17      275.13      264.46      6.49 o
  -2   5  17       85.55       90.28      4.21 o
  -1   5  17       12.90       15.46      2.41 o
   0   5  17        0.24        0.91      2.58 <
   1   5  17        0.13       -0.32      2.05 <
   2   5  17       61.46       61.94      3.70 o
   3   5  17       67.00       58.16      4.77 o
  -6   6  17       11.79       13.38      1.95 o
  -5   6  17        2.14        0.89      1.82 <
  -4   6  17       17.18       18.21      2.28 o
  -3   6  17        0.96        2.53      1.99 <
  -2   6  17        2.25       -0.71      1.69 <
  -1   6  17      351.35      367.51      9.36 o
   0   6  17       36.43       29.88      3.12 o
   1   6  17       81.27       79.78      3.57 o
   2   6  17      176.10      167.57      4.69 o
  -5   7  17        4.83        1.87      1.59 <
  -4   7  17       47.50       49.37      2.74 o
  -3   7  17       60.73       58.08      3.01 o
  -2   7  17       99.35       88.10      4.64 o
  -1   7  17      238.80      252.83      7.16 o
   0   7  17      704.12      741.54     11.66 o
   1   7  17       23.00       21.27      2.43 o
  -4   8  17       26.98       28.24      4.60 o
  -3   8  17       31.94       38.45      3.85 o
  -2   8  17      144.26      145.22      5.87 o
  -1   8  17       56.04       44.07      4.58 o
   0   8  17       79.59       62.82      6.36 o
  -7   0  18      146.60      132.80      6.72 o
  -6   0  18        9.65       14.82      2.76 o
  -5   0  18       61.45       62.84      4.67 o
  -4   0  18        0.04        4.28      2.48 <
  -3   0  18       14.92       14.18      2.92 o
  -2   0  18       27.12       18.61      3.63 o
  -1   0  18      168.28      155.91      9.11 o
   0   0  18      129.74      130.33      8.48 o
   1   0  18        0.57        2.56      3.08 <
   2   0  18      168.30      164.60      6.66 o
   3   0  18       75.35       82.51      9.30 o
  -7   1  18       94.59       87.37      3.33 o
  -6   1  18       28.40       24.80      2.42 o
  -5   1  18      260.64      244.40      5.97 o
  -4   1  18      106.72       98.61      4.17 o
  -3   1  18        1.13        0.21      1.99 <
  -2   1  18      454.68      470.88      7.66 o
  -1   1  18      368.23      374.47      7.55 o
   0   1  18       52.84       52.02      4.26 o
   1   1  18        1.31       -1.97      2.63 <
   2   1  18        0.10        0.89      2.80 <
   3   1  18      221.02      234.81      7.00 o
  -7   2  18      191.55      195.73      5.59 o
  -6   2  18       81.77       93.82      3.93 o
  -5   2  18        2.84        0.74      2.03 <
  -4   2  18       42.89       45.92      3.17 o
  -3   2  18        1.13        0.48      1.93 <
  -2   2  18       34.13       38.35      3.05 o
  -1   2  18      119.48      126.29      5.25 o
   0   2  18       94.18       80.73      4.37 o
   1   2  18      124.33      104.31      4.65 o
   2   2  18       27.75       26.24      3.82 o
   3   2  18       51.15       54.93      4.02 o
  -7   3  18       26.31       24.35      2.50 o
  -6   3  18        0.69        3.72      2.06 <
  -5   3  18        3.97        6.06      2.35 <
  -4   3  18        0.13       -3.69      1.81 <
  -3   3  18       38.60       35.98      2.63 o
  -2   3  18        3.83        4.69      2.22 <
  -1   3  18       10.81        8.07      2.54 o
   0   3  18       26.61       22.93      2.87 o
   1   3  18      115.58      118.61      5.24 o
   2   3  18       11.59        9.27      2.90 o
   3   3  18       45.04       49.36      4.16 o
  -6   4  18       30.03       34.96      2.52 o
  -5   4  18       29.87       40.76      3.20 o
  -4   4  18        0.00       -3.99      1.92 <
  -3   4  18       89.76       89.03      3.71 o
  -2   4  18      255.67      245.09      6.30 o
  -1   4  18       30.47       29.93      2.84 o
   0   4  18       95.87       90.54      4.42 o
   1   4  18        1.09       -2.70      2.37 <
   2   4  18        4.67        3.11      2.62 <
  -6   5  18       16.64       19.71      2.19 o
  -5   5  18       48.16       57.01      3.76 o
  -4   5  18       27.36       31.35      2.47 o
  -3   5  18      119.13      113.12      4.10 o
  -2   5  18       12.15       11.78      1.97 o
  -1   5  18       34.39       36.95      3.35 o
   0   5  18       12.80       18.22      2.72 o
   1   5  18       10.43        7.37      2.09 o
   2   5  18        1.41        1.66      2.01 <
  -5   6  18       10.87       10.20      1.85 o
  -4   6  18       33.64       23.91      2.38 o
  -3   6  18        0.00        1.23      1.48 <
  -2   6  18       70.65       66.83      3.33 o
  -1   6  18      404.86      440.27      9.18 o
   0   6  18        4.59        5.12      2.07 <
   1   6  18        0.64        1.20      2.03 <
  -4   7  18       47.04       36.24      5.15 o
  -3   7  18        3.42        9.41      2.15 o
  -2   7  18        2.81        2.92      1.77 <
  -1   7  18       12.16       11.32      2.44 o
   0   7  18        2.46       10.43      3.82 <
  -6   1  19        7.55        9.21      1.90 o
  -5   1  19       21.14       21.18      2.25 o
  -4   1  19        0.10        3.64      1.82 <
  -3   1  19      201.33      194.89      5.43 o
  -2   1  19        0.02       -2.91      2.02 <
  -1   1  19       11.62       14.22      3.21 o
   0   1  19       81.19       92.37      5.43 o
   1   1  19      337.24      335.83      8.03 o
   2   1  19       22.63       25.48      3.20 o
  -6   2  19       52.31       57.60      2.92 o
  -5   2  19       87.41       85.34      3.49 o
  -4   2  19       44.90       48.09      2.90 o
  -3   2  19       86.82      105.47      3.81 o
  -2   2  19        3.42        4.92      2.06 <
  -1   2  19       12.41       16.57      2.79 o
   0   2  19       16.04       16.52      2.80 o
   1   2  19      229.57      222.72      6.56 o
   2   2  19       20.64       20.47      2.75 o
  -6   3  19        0.06        0.05      1.56 <
  -5   3  19       37.90       46.62      3.20 o
  -4   3  19       25.00       25.48      2.12 o
  -3   3  19       14.21       13.26      1.79 o
  -2   3  19       86.80      102.69      4.22 o
  -1   3  19        7.24        8.58      2.43 o
   0   3  19        5.14        5.75      2.50 <
   1   3  19       84.11       85.31      4.34 o
   2   3  19      100.47      102.70      5.39 o
  -6   4  19      123.90      125.08      6.65 o
  -5   4  19       18.92       25.72      2.62 o
  -4   4  19       16.11       11.46      2.11 o
  -3   4  19      127.09      127.56      3.83 o
  -2   4  19       43.44       46.66      2.93 o
  -1   4  19        4.81        5.75      2.04 <
   0   4  19       57.89       67.36      4.32 o
   1   4  19        0.96        1.74      2.26 <
  -5   5  19        7.57        8.82      1.85 o
  -4   5  19       38.73       48.85      2.67 o
  -3   5  19       40.96       36.44      2.47 o
  -2   5  19        6.60        5.04      1.69 <
  -1   5  19        9.47        4.51      1.99 <
   0   5  19      121.35      115.76      5.17 o
   1   5  19        7.17       -5.23      3.54 <
  -4   6  19        3.74        0.09      2.70 <
  -3   6  19        3.24        3.70      1.66 <
  -2   6  19       20.62       17.71      2.83 o
  -1   6  19       74.16       68.88      4.29 o
  -6   0  20        0.16       -6.41      3.20 <
  -5   0  20        0.29       11.26      3.13 o
  -4   0  20        0.06       -3.16      2.65 <
  -3   0  20       39.02       27.81      3.36 o
  -2   0  20       35.06       52.79      3.84 o
  -1   0  20        6.73        7.99      3.15 <
   0   0  20        0.00       -3.58      4.28 <
   1   0  20      120.19      108.78      7.80 o
  -6   1  20       95.86       85.07      4.76 o
  -5   1  20        1.36        1.04      1.57 <
  -4   1  20       14.72       13.25      2.17 o
  -3   1  20        0.02       -2.46      1.96 <
  -2   1  20        6.49        8.25      2.23 o
  -1   1  20       76.59       74.58      4.20 o
   0   1  20       59.08       54.23      3.82 o
   1   1  20       45.66       39.86      4.94 o
  -5   2  20       12.65       11.58      2.00 o
  -4   2  20        0.46       -1.39      1.64 <
  -3   2  20      104.52       82.14      3.37 o
  -2   2  20      199.46      196.31      5.62 o
  -1   2  20      281.21      277.48      6.91 o
   0   2  20        0.68        2.28      2.33 <
   1   2  20       49.35       52.85      5.03 o
  -5   3  20        1.01       -0.34      1.86 <
  -4   3  20        0.27        0.18      1.52 <
  -3   3  20      134.76      149.83      4.21 o
  -2   3  20      153.34      157.06      4.86 o
  -1   3  20       62.38       61.69      3.25 o
   0   3  20        0.38        2.29      2.53 <
  -4   4  20       75.84      100.20      4.94 o
  -3   4  20        6.11        4.45      1.90 <
  -2   4  20       34.34       37.93      2.53 o
  -1   4  20        3.37        7.27      1.98 o
   0   4  20       31.45       33.50      3.37 o
  -3   5  20        0.27        3.35      3.34 <
  -2   5  20        0.16        4.13      2.24 <
  -4   1  21        0.60        1.43      1.74 <
  -3   1  21        2.54        1.96      2.53 <
  -2   1  21       35.48       45.34      3.96 o
  -1   1  21       20.46       29.90      3.05 o
  -4   2  21       73.46       67.34      5.42 o
  -3   2  21       58.68       50.56      3.40 o
  -2   2  21       22.35       23.06      2.62 o
  -1   2  21        6.59        3.38      3.14 <
